# Supplementary material for: Shape-to-graph mapping method for efficient characterization and classification of complex geometries in biological images
Source: PLoS Comput Biol. 2020 Sep 3;16(9):e1007758. doi: 10.1371/journal.pcbi.1007758 (PMC7494120; doi:10.1371/journal.pcbi.1007758)
Supplement: S1 File — (ZIP) [file pcbi.1007758.s007.zip]

Archive with 438 entries (419 files):
- SCRIPTs_and_GUIs/
- __MACOSX/._SCRIPTs_and_GUIs
- SCRIPTs_and_GUIs/ExampleScript.m
- __MACOSX/SCRIPTs_and_GUIs/._ExampleScript.m
- SCRIPTs_and_GUIs/PCA_GUI.m
- __MACOSX/SCRIPTs_and_GUIs/._PCA_GUI.m
- SCRIPTs_and_GUIs/VoronoiMEX_DBG.mexw64
- __MACOSX/SCRIPTs_and_GUIs/._VoronoiMEX_DBG.mexw64
- SCRIPTs_and_GUIs/IMAGES for ShapeToGraph GUI/
- __MACOSX/SCRIPTs_and_GUIs/._IMAGES for ShapeToGraph GUI
- SCRIPTs_and_GUIs/ShapeToGraph_GUI.m
- __MACOSX/SCRIPTs_and_GUIs/._ShapeToGraph_GUI.m
- SCRIPTs_and_GUIs/PCA_GUI.fig
- __MACOSX/SCRIPTs_and_GUIs/._PCA_GUI.fig
- SCRIPTs_and_GUIs/VoronoiMEX.mexw64
- __MACOSX/SCRIPTs_and_GUIs/._VoronoiMEX.mexw64
- SCRIPTs_and_GUIs/analyzeGraph.m
- __MACOSX/SCRIPTs_and_GUIs/._analyzeGraph.m
- SCRIPTs_and_GUIs/runVoronoi.m
- __MACOSX/SCRIPTs_and_GUIs/._runVoronoi.m
- SCRIPTs_and_GUIs/IMAGES for PCA GUI/
- __MACOSX/SCRIPTs_and_GUIs/._IMAGES for PCA GUI
- SCRIPTs_and_GUIs/Voronoi_Analysis/
- __MACOSX/SCRIPTs_and_GUIs/._Voronoi_Analysis
- SCRIPTs_and_GUIs/README.rtf
- __MACOSX/SCRIPTs_and_GUIs/._README.rtf
- SCRIPTs_and_GUIs/BUILD_MEX_FILE.m
- __MACOSX/SCRIPTs_and_GUIs/._BUILD_MEX_FILE.m
- SCRIPTs_and_GUIs/Common_Code/
- __MACOSX/SCRIPTs_and_GUIs/._Common_Code
- SCRIPTs_and_GUIs/ShapeToGraph_GUI.fig
- __MACOSX/SCRIPTs_and_GUIs/._ShapeToGraph_GUI.fig
- SCRIPTs_and_GUIs/Voronoi_Construction/
- __MACOSX/SCRIPTs_and_GUIs/._Voronoi_Construction
- SCRIPTs_and_GUIs/IMAGES for ShapeToGraph GUI/Example_2.tif
- __MACOSX/SCRIPTs_and_GUIs/IMAGES for ShapeToGraph GUI/._Example_2.tif
- SCRIPTs_and_GUIs/IMAGES for ShapeToGraph GUI/Example_3.tif
- __MACOSX/SCRIPTs_and_GUIs/IMAGES for ShapeToGraph GUI/._Example_3.tif
- SCRIPTs_and_GUIs/IMAGES for ShapeToGraph GUI/Example_1.tif
- __MACOSX/SCRIPTs_and_GUIs/IMAGES for ShapeToGraph GUI/._Example_1.tif
- SCRIPTs_and_GUIs/IMAGES for PCA GUI/Thumbs.db
- __MACOSX/SCRIPTs_and_GUIs/IMAGES for PCA GUI/._Thumbs.db
- SCRIPTs_and_GUIs/IMAGES for PCA GUI/ellipses7.png
- __MACOSX/SCRIPTs_and_GUIs/IMAGES for PCA GUI/._ellipses7.png
- SCRIPTs_and_GUIs/IMAGES for PCA GUI/manual11.png
- __MACOSX/SCRIPTs_and_GUIs/IMAGES for PCA GUI/._manual11.png
- SCRIPTs_and_GUIs/IMAGES for PCA GUI/manual10.png
- __MACOSX/SCRIPTs_and_GUIs/IMAGES for PCA GUI/._manual10.png
- SCRIPTs_and_GUIs/IMAGES for PCA GUI/stars9.png
- __MACOSX/SCRIPTs_and_GUIs/IMAGES for PCA GUI/._stars9.png
- SCRIPTs_and_GUIs/IMAGES for PCA GUI/misc14.png
- __MACOSX/SCRIPTs_and_GUIs/IMAGES for PCA GUI/._misc14.png
- SCRIPTs_and_GUIs/IMAGES for PCA GUI/misc15.png
- __MACOSX/SCRIPTs_and_GUIs/IMAGES for PCA GUI/._misc15.png
- SCRIPTs_and_GUIs/IMAGES for PCA GUI/misc17.png
- __MACOSX/SCRIPTs_and_GUIs/IMAGES for PCA GUI/._misc17.png
- SCRIPTs_and_GUIs/IMAGES for PCA GUI/misc16.png
- __MACOSX/SCRIPTs_and_GUIs/IMAGES for PCA GUI/._misc16.png
- SCRIPTs_and_GUIs/IMAGES for PCA GUI/circles2.png
- __MACOSX/SCRIPTs_and_GUIs/IMAGES for PCA GUI/._circles2.png
- SCRIPTs_and_GUIs/IMAGES for PCA GUI/circles3.png
- __MACOSX/SCRIPTs_and_GUIs/IMAGES for PCA GUI/._circles3.png
- SCRIPTs_and_GUIs/IMAGES for PCA GUI/circles1.png
- __MACOSX/SCRIPTs_and_GUIs/IMAGES for PCA GUI/._circles1.png
- SCRIPTs_and_GUIs/IMAGES for PCA GUI/circles4.png
- __MACOSX/SCRIPTs_and_GUIs/IMAGES for PCA GUI/._circles4.png
- SCRIPTs_and_GUIs/IMAGES for PCA GUI/circles5.png
- __MACOSX/SCRIPTs_and_GUIs/IMAGES for PCA GUI/._circles5.png
- SCRIPTs_and_GUIs/IMAGES for PCA GUI/ellipses8.png
- __MACOSX/SCRIPTs_and_GUIs/IMAGES for PCA GUI/._ellipses8.png
- SCRIPTs_and_GUIs/IMAGES for PCA GUI/hole12.png
- __MACOSX/SCRIPTs_and_GUIs/IMAGES for PCA GUI/._hole12.png
- SCRIPTs_and_GUIs/IMAGES for PCA GUI/circles6.png
- __MACOSX/SCRIPTs_and_GUIs/IMAGES for PCA GUI/._circles6.png
- SCRIPTs_and_GUIs/IMAGES for PCA GUI/hole13.png
- __MACOSX/SCRIPTs_and_GUIs/IMAGES for PCA GUI/._hole13.png
- SCRIPTs_and_GUIs/Voronoi_Analysis/getCycleInfo.m
- __MACOSX/SCRIPTs_and_GUIs/Voronoi_Analysis/._getCycleInfo.m
- SCRIPTs_and_GUIs/Voronoi_Analysis/extractCycles.m
- __MACOSX/SCRIPTs_and_GUIs/Voronoi_Analysis/._extractCycles.m
- SCRIPTs_and_GUIs/Voronoi_Analysis/Information.rtf
- __MACOSX/SCRIPTs_and_GUIs/Voronoi_Analysis/._Information.rtf
- SCRIPTs_and_GUIs/Voronoi_Analysis/Processing/
- __MACOSX/SCRIPTs_and_GUIs/Voronoi_Analysis/._Processing
- SCRIPTs_and_GUIs/Voronoi_Analysis/processRecords.m
- __MACOSX/SCRIPTs_and_GUIs/Voronoi_Analysis/._processRecords.m
- SCRIPTs_and_GUIs/Voronoi_Analysis/acyl_MajorAxis.m
- __MACOSX/SCRIPTs_and_GUIs/Voronoi_Analysis/._acyl_MajorAxis.m
- SCRIPTs_and_GUIs/Voronoi_Analysis/dataStruct2Stats.m
- __MACOSX/SCRIPTs_and_GUIs/Voronoi_Analysis/._dataStruct2Stats.m
- SCRIPTs_and_GUIs/Voronoi_Analysis/resampleAllInteriorCycles.m
- __MACOSX/SCRIPTs_and_GUIs/Voronoi_Analysis/._resampleAllInteriorCycles.m
- SCRIPTs_and_GUIs/Common_Code/tools/
- __MACOSX/SCRIPTs_and_GUIs/Common_Code/._tools
- SCRIPTs_and_GUIs/Common_Code/plotSubRegion.m
- __MACOSX/SCRIPTs_and_GUIs/Common_Code/._plotSubRegion.m
- SCRIPTs_and_GUIs/Common_Code/Information.rtf
- __MACOSX/SCRIPTs_and_GUIs/Common_Code/._Information.rtf
- SCRIPTs_and_GUIs/Common_Code/plotVoronoiSkeleton_SingleRegion.m
- __MACOSX/SCRIPTs_and_GUIs/Common_Code/._plotVoronoiSkeleton_SingleRegion.m
- SCRIPTs_and_GUIs/Common_Code/Plotters_Post/
- __MACOSX/SCRIPTs_and_GUIs/Common_Code/._Plotters_Post
- SCRIPTs_and_GUIs/Common_Code/Geometry/
- __MACOSX/SCRIPTs_and_GUIs/Common_Code/._Geometry
- SCRIPTs_and_GUIs/Common_Code/plotFromEdgeList.m
- __MACOSX/SCRIPTs_and_GUIs/Common_Code/._plotFromEdgeList.m
- SCRIPTs_and_GUIs/Voronoi_Construction/multiLayerBorder.m
- __MACOSX/SCRIPTs_and_GUIs/Voronoi_Construction/._multiLayerBorder.m
- SCRIPTs_and_GUIs/Voronoi_Construction/Information.rtf
- __MACOSX/SCRIPTs_and_GUIs/Voronoi_Construction/._Information.rtf
- SCRIPTs_and_GUIs/Voronoi_Construction/BuildVoronoi.m
- __MACOSX/SCRIPTs_and_GUIs/Voronoi_Construction/._BuildVoronoi.m
- SCRIPTs_and_GUIs/Voronoi_Construction/imageVoronoi.m
- __MACOSX/SCRIPTs_and_GUIs/Voronoi_Construction/._imageVoronoi.m
- SCRIPTs_and_GUIs/Voronoi_Construction/testPerf_Def.m
- __MACOSX/SCRIPTs_and_GUIs/Voronoi_Construction/._testPerf_Def.m
- SCRIPTs_and_GUIs/Voronoi_Construction/MEX/
- __MACOSX/SCRIPTs_and_GUIs/Voronoi_Construction/._MEX
- SCRIPTs_and_GUIs/Voronoi_Analysis/Processing/mexBetweenessCentralityGenerator.m
- __MACOSX/SCRIPTs_and_GUIs/Voronoi_Analysis/Processing/._mexBetweenessCentralityGenerator.m
- SCRIPTs_and_GUIs/Voronoi_Analysis/Processing/vertices2EL.m
- __MACOSX/SCRIPTs_and_GUIs/Voronoi_Analysis/Processing/._vertices2EL.m
- SCRIPTs_and_GUIs/Voronoi_Analysis/Processing/Get_boundary.m
- __MACOSX/SCRIPTs_and_GUIs/Voronoi_Analysis/Processing/._Get_boundary.m
- SCRIPTs_and_GUIs/Voronoi_Analysis/Processing/boundaryPathToRoot.m
- __MACOSX/SCRIPTs_and_GUIs/Voronoi_Analysis/Processing/._boundaryPathToRoot.m
- SCRIPTs_and_GUIs/Voronoi_Analysis/Processing/mexBetweenessCentrality_mex.mexw64
- __MACOSX/SCRIPTs_and_GUIs/Voronoi_Analysis/Processing/._mexBetweenessCentrality_mex.mexw64
- SCRIPTs_and_GUIs/Voronoi_Analysis/Processing/BetweenessCentrality.m
- __MACOSX/SCRIPTs_and_GUIs/Voronoi_Analysis/Processing/._BetweenessCentrality.m
- SCRIPTs_and_GUIs/Voronoi_Analysis/Processing/multiLayerBorder_LEGACY.m
- __MACOSX/SCRIPTs_and_GUIs/Voronoi_Analysis/Processing/._multiLayerBorder_LEGACY.m
- SCRIPTs_and_GUIs/Voronoi_Analysis/Processing/mexBetweenessCentrality.m
- __MACOSX/SCRIPTs_and_GUIs/Voronoi_Analysis/Processing/._mexBetweenessCentrality.m
- SCRIPTs_and_GUIs/Voronoi_Analysis/Processing/extractSubGraphCycles.m
- __MACOSX/SCRIPTs_and_GUIs/Voronoi_Analysis/Processing/._extractSubGraphCycles.m
- SCRIPTs_and_GUIs/Voronoi_Analysis/Processing/findProtrusionTips.m
- __MACOSX/SCRIPTs_and_GUIs/Voronoi_Analysis/Processing/._findProtrusionTips.m
- SCRIPTs_and_GUIs/Voronoi_Analysis/Processing/regbound.m
- __MACOSX/SCRIPTs_and_GUIs/Voronoi_Analysis/Processing/._regbound.m
- SCRIPTs_and_GUIs/Voronoi_Analysis/Processing/internalNodeToBoundary.m
- __MACOSX/SCRIPTs_and_GUIs/Voronoi_Analysis/Processing/._internalNodeToBoundary.m
- SCRIPTs_and_GUIs/Voronoi_Analysis/Processing/subGraph2AdjMat_SLOW.m
- __MACOSX/SCRIPTs_and_GUIs/Voronoi_Analysis/Processing/._subGraph2AdjMat_SLOW.m
- SCRIPTs_and_GUIs/Voronoi_Analysis/Processing/vertexFlow_altBias.m
- __MACOSX/SCRIPTs_and_GUIs/Voronoi_Analysis/Processing/._vertexFlow_altBias.m
- SCRIPTs_and_GUIs/Voronoi_Analysis/Processing/parMat2EL.m
- __MACOSX/SCRIPTs_and_GUIs/Voronoi_Analysis/Processing/._parMat2EL.m
- SCRIPTs_and_GUIs/Voronoi_Analysis/Processing/tipPatcher.m
- __MACOSX/SCRIPTs_and_GUIs/Voronoi_Analysis/Processing/._tipPatcher.m
- SCRIPTs_and_GUIs/Voronoi_Analysis/Processing/getCycleTypes.m
- __MACOSX/SCRIPTs_and_GUIs/Voronoi_Analysis/Processing/._getCycleTypes.m
- SCRIPTs_and_GUIs/Voronoi_Analysis/Processing/vertices2EL_Path.m
- __MACOSX/SCRIPTs_and_GUIs/Voronoi_Analysis/Processing/._vertices2EL_Path.m
- SCRIPTs_and_GUIs/Voronoi_Analysis/Processing/tipDetection.m
- __MACOSX/SCRIPTs_and_GUIs/Voronoi_Analysis/Processing/._tipDetection.m
- SCRIPTs_and_GUIs/Voronoi_Analysis/Processing/resampleLoop.m
- __MACOSX/SCRIPTs_and_GUIs/Voronoi_Analysis/Processing/._resampleLoop.m
- SCRIPTs_and_GUIs/Voronoi_Analysis/Processing/processInputFlags.m
- __MACOSX/SCRIPTs_and_GUIs/Voronoi_Analysis/Processing/._processInputFlags.m
- SCRIPTs_and_GUIs/Voronoi_Analysis/Processing/initializeSiteEventQueue.m
- __MACOSX/SCRIPTs_and_GUIs/Voronoi_Analysis/Processing/._initializeSiteEventQueue.m
- SCRIPTs_and_GUIs/Voronoi_Analysis/Processing/resampleAllInteriorCycles_LegacyBranch.m
- __MACOSX/SCRIPTs_and_GUIs/Voronoi_Analysis/Processing/._resampleAllInteriorCycles_LegacyBranch.m
- SCRIPTs_and_GUIs/Voronoi_Analysis/Processing/filterBoundary.m
- __MACOSX/SCRIPTs_and_GUIs/Voronoi_Analysis/Processing/._filterBoundary.m
- SCRIPTs_and_GUIs/Voronoi_Analysis/Processing/cleanVerts.m
- __MACOSX/SCRIPTs_and_GUIs/Voronoi_Analysis/Processing/._cleanVerts.m
- SCRIPTs_and_GUIs/Voronoi_Analysis/Processing/bwboundaries_modified.m
- __MACOSX/SCRIPTs_and_GUIs/Voronoi_Analysis/Processing/._bwboundaries_modified.m
- SCRIPTs_and_GUIs/Voronoi_Analysis/Processing/GFilterA.m
- __MACOSX/SCRIPTs_and_GUIs/Voronoi_Analysis/Processing/._GFilterA.m
- SCRIPTs_and_GUIs/Voronoi_Analysis/Processing/vertexFlow.m
- __MACOSX/SCRIPTs_and_GUIs/Voronoi_Analysis/Processing/._vertexFlow.m
- SCRIPTs_and_GUIs/Voronoi_Analysis/Processing/parPath2EL.m
- __MACOSX/SCRIPTs_and_GUIs/Voronoi_Analysis/Processing/._parPath2EL.m
- SCRIPTs_and_GUIs/Voronoi_Analysis/Processing/recordsToAdjList_Simplified.m
- __MACOSX/SCRIPTs_and_GUIs/Voronoi_Analysis/Processing/._recordsToAdjList_Simplified.m
- SCRIPTs_and_GUIs/Voronoi_Analysis/Processing/simulationRecordsToCSV.m
- __MACOSX/SCRIPTs_and_GUIs/Voronoi_Analysis/Processing/._simulationRecordsToCSV.m
- SCRIPTs_and_GUIs/Voronoi_Analysis/Processing/majorAxis_FromRoot.m
- __MACOSX/SCRIPTs_and_GUIs/Voronoi_Analysis/Processing/._majorAxis_FromRoot.m
- SCRIPTs_and_GUIs/Voronoi_Analysis/Processing/computeFaceArea.m
- __MACOSX/SCRIPTs_and_GUIs/Voronoi_Analysis/Processing/._computeFaceArea.m
- SCRIPTs_and_GUIs/Voronoi_Analysis/Processing/cleanRecords.m
- __MACOSX/SCRIPTs_and_GUIs/Voronoi_Analysis/Processing/._cleanRecords.m
- SCRIPTs_and_GUIs/Voronoi_Analysis/Processing/KatzCentrality.m
- __MACOSX/SCRIPTs_and_GUIs/Voronoi_Analysis/Processing/._KatzCentrality.m
- SCRIPTs_and_GUIs/Voronoi_Analysis/Processing/getLocalRadMax.m
- __MACOSX/SCRIPTs_and_GUIs/Voronoi_Analysis/Processing/._getLocalRadMax.m
- SCRIPTs_and_GUIs/Voronoi_Analysis/Processing/resamplePath.m
- __MACOSX/SCRIPTs_and_GUIs/Voronoi_Analysis/Processing/._resamplePath.m
- SCRIPTs_and_GUIs/Voronoi_Analysis/Processing/multiLayerBorder_OLD.m
- __MACOSX/SCRIPTs_and_GUIs/Voronoi_Analysis/Processing/._multiLayerBorder_OLD.m
- SCRIPTs_and_GUIs/Common_Code/tools/cross_validtion_regression.m
- __MACOSX/SCRIPTs_and_GUIs/Common_Code/tools/._cross_validtion_regression.m
- SCRIPTs_and_GUIs/Common_Code/tools/read_xls_v2.m
- __MACOSX/SCRIPTs_and_GUIs/Common_Code/tools/._read_xls_v2.m
- SCRIPTs_and_GUIs/Common_Code/tools/get_txt_num_lines_slow.m
- __MACOSX/SCRIPTs_and_GUIs/Common_Code/tools/._get_txt_num_lines_slow.m
- SCRIPTs_and_GUIs/Common_Code/tools/isInListEnd.m
- __MACOSX/SCRIPTs_and_GUIs/Common_Code/tools/._isInListEnd.m
- SCRIPTs_and_GUIs/Common_Code/tools/getfilenames.m
- __MACOSX/SCRIPTs_and_GUIs/Common_Code/tools/._getfilenames.m
- SCRIPTs_and_GUIs/Common_Code/tools/bh_tsne/
- __MACOSX/SCRIPTs_and_GUIs/Common_Code/tools/._bh_tsne
- SCRIPTs_and_GUIs/Common_Code/tools/get_txt_num_lines_fast.m
- __MACOSX/SCRIPTs_and_GUIs/Common_Code/tools/._get_txt_num_lines_fast.m
- SCRIPTs_and_GUIs/Common_Code/tools/get_txt_num_lines.m
- __MACOSX/SCRIPTs_and_GUIs/Common_Code/tools/._get_txt_num_lines.m
- SCRIPTs_and_GUIs/Common_Code/tools/isInListFront.m
- __MACOSX/SCRIPTs_and_GUIs/Common_Code/tools/._isInListFront.m
- SCRIPTs_and_GUIs/Common_Code/tools/read_xls.m
- __MACOSX/SCRIPTs_and_GUIs/Common_Code/tools/._read_xls.m
- SCRIPTs_and_GUIs/Common_Code/tools/cell2num.m
- __MACOSX/SCRIPTs_and_GUIs/Common_Code/tools/._cell2num.m
- SCRIPTs_and_GUIs/Common_Code/tools/isInList.m
- __MACOSX/SCRIPTs_and_GUIs/Common_Code/tools/._isInList.m
- SCRIPTs_and_GUIs/Common_Code/Plotters_Post/plotBridgeProfiles.m
- __MACOSX/SCRIPTs_and_GUIs/Common_Code/Plotters_Post/._plotBridgeProfiles.m
- SCRIPTs_and_GUIs/Common_Code/Plotters_Post/plotVorVertsWithEdges_Post.m
- __MACOSX/SCRIPTs_and_GUIs/Common_Code/Plotters_Post/._plotVorVertsWithEdges_Post.m
- SCRIPTs_and_GUIs/Common_Code/Plotters_Post/plotVoronoiSkeleton_SingleRegion_Type0.m
- __MACOSX/SCRIPTs_and_GUIs/Common_Code/Plotters_Post/._plotVoronoiSkeleton_SingleRegion_Type0.m
- SCRIPTs_and_GUIs/Common_Code/Plotters_Post/plotAllFaceInputs.m
- __MACOSX/SCRIPTs_and_GUIs/Common_Code/Plotters_Post/._plotAllFaceInputs.m
- SCRIPTs_and_GUIs/Common_Code/Plotters_Post/plotVoronoiBridge_Post.m
- __MACOSX/SCRIPTs_and_GUIs/Common_Code/Plotters_Post/._plotVoronoiBridge_Post.m
- SCRIPTs_and_GUIs/Common_Code/Plotters_Post/plotVorVertsWithEdges_arrayInput.m
- __MACOSX/SCRIPTs_and_GUIs/Common_Code/Plotters_Post/._plotVorVertsWithEdges_arrayInput.m
- SCRIPTs_and_GUIs/Common_Code/Plotters_Post/plotVorVertsWithEdges.m
- __MACOSX/SCRIPTs_and_GUIs/Common_Code/Plotters_Post/._plotVorVertsWithEdges.m
- SCRIPTs_and_GUIs/Common_Code/Plotters_Post/plotFromEdgeList_Patch.m
- __MACOSX/SCRIPTs_and_GUIs/Common_Code/Plotters_Post/._plotFromEdgeList_Patch.m
- SCRIPTs_and_GUIs/Common_Code/Plotters_Post/plotMeasures.m
- __MACOSX/SCRIPTs_and_GUIs/Common_Code/Plotters_Post/._plotMeasures.m
- SCRIPTs_and_GUIs/Common_Code/Plotters_Post/plotAllFaces.m
- __MACOSX/SCRIPTs_and_GUIs/Common_Code/Plotters_Post/._plotAllFaces.m
- SCRIPTs_and_GUIs/Common_Code/Plotters_Post/plotFromEdgeList_Type0SeperateColor.m
- __MACOSX/SCRIPTs_and_GUIs/Common_Code/Plotters_Post/._plotFromEdgeList_Type0SeperateColor.m
- SCRIPTs_and_GUIs/Common_Code/Plotters_Post/plotFaceInputs.m
- __MACOSX/SCRIPTs_and_GUIs/Common_Code/Plotters_Post/._plotFaceInputs.m
- SCRIPTs_and_GUIs/Common_Code/Plotters_Post/simplePathPlot.m
- __MACOSX/SCRIPTs_and_GUIs/Common_Code/Plotters_Post/._simplePathPlot.m
- SCRIPTs_and_GUIs/Common_Code/Plotters_Post/plotOutline_Post.m
- __MACOSX/SCRIPTs_and_GUIs/Common_Code/Plotters_Post/._plotOutline_Post.m
- SCRIPTs_and_GUIs/Common_Code/Plotters_Post/plotRootCycle_ColorByRadius.m
- __MACOSX/SCRIPTs_and_GUIs/Common_Code/Plotters_Post/._plotRootCycle_ColorByRadius.m
- SCRIPTs_and_GUIs/Common_Code/Plotters_Post/plotVoronoiSubGraph_vertList.m
- __MACOSX/SCRIPTs_and_GUIs/Common_Code/Plotters_Post/._plotVoronoiSubGraph_vertList.m
- SCRIPTs_and_GUIs/Common_Code/Plotters_Post/matchSizeOf_plotFromEdgeList.m
- __MACOSX/SCRIPTs_and_GUIs/Common_Code/Plotters_Post/._matchSizeOf_plotFromEdgeList.m
- SCRIPTs_and_GUIs/Common_Code/Plotters_Post/quickPlotInsideScript.m
- __MACOSX/SCRIPTs_and_GUIs/Common_Code/Plotters_Post/._quickPlotInsideScript.m
- SCRIPTs_and_GUIs/Common_Code/Plotters_Post/plotAllFaces_Patch.m
- __MACOSX/SCRIPTs_and_GUIs/Common_Code/Plotters_Post/._plotAllFaces_Patch.m
- SCRIPTs_and_GUIs/Common_Code/Plotters_Post/convertColor2RegionID.m
- __MACOSX/SCRIPTs_and_GUIs/Common_Code/Plotters_Post/._convertColor2RegionID.m
- SCRIPTs_and_GUIs/Common_Code/Plotters_Post/plotVoronoiSkeleton_SingleRegion_ExtVsInt.m
- __MACOSX/SCRIPTs_and_GUIs/Common_Code/Plotters_Post/._plotVoronoiSkeleton_SingleRegion_ExtVsInt.m
- SCRIPTs_and_GUIs/Common_Code/Plotters_Post/dijkstra_PlotAscent.m
- __MACOSX/SCRIPTs_and_GUIs/Common_Code/Plotters_Post/._dijkstra_PlotAscent.m
- SCRIPTs_and_GUIs/Common_Code/Plotters_Post/plotSubGraph_RootPath.m
- __MACOSX/SCRIPTs_and_GUIs/Common_Code/Plotters_Post/._plotSubGraph_RootPath.m
- SCRIPTs_and_GUIs/Common_Code/Plotters_Post/plotFace_Patch.m
- __MACOSX/SCRIPTs_and_GUIs/Common_Code/Plotters_Post/._plotFace_Patch.m
- SCRIPTs_and_GUIs/Common_Code/Plotters_Post/plotFace.m
- __MACOSX/SCRIPTs_and_GUIs/Common_Code/Plotters_Post/._plotFace.m
- SCRIPTs_and_GUIs/Common_Code/Plotters_Post/plotOutline_Specific_AssumeCycle.m
- __MACOSX/SCRIPTs_and_GUIs/Common_Code/Plotters_Post/._plotOutline_Specific_AssumeCycle.m
- SCRIPTs_and_GUIs/Common_Code/Plotters_Post/simplePathPlot_Boundary.m
- __MACOSX/SCRIPTs_and_GUIs/Common_Code/Plotters_Post/._simplePathPlot_Boundary.m
- SCRIPTs_and_GUIs/Common_Code/Plotters_Post/plotOutline_Specific.m
- __MACOSX/SCRIPTs_and_GUIs/Common_Code/Plotters_Post/._plotOutline_Specific.m
- SCRIPTs_and_GUIs/Common_Code/Plotters_Post/plotOutline_Simple.m
- __MACOSX/SCRIPTs_and_GUIs/Common_Code/Plotters_Post/._plotOutline_Simple.m
- SCRIPTs_and_GUIs/Common_Code/Plotters_Post/plotVoronoiSkeleton.m
- __MACOSX/SCRIPTs_and_GUIs/Common_Code/Plotters_Post/._plotVoronoiSkeleton.m
- SCRIPTs_and_GUIs/Common_Code/Plotters_Post/dijkstra_PlotTree.m
- __MACOSX/SCRIPTs_and_GUIs/Common_Code/Plotters_Post/._dijkstra_PlotTree.m
- SCRIPTs_and_GUIs/Common_Code/Plotters_Post/plotVoronoiSimple.m
- __MACOSX/SCRIPTs_and_GUIs/Common_Code/Plotters_Post/._plotVoronoiSimple.m
- SCRIPTs_and_GUIs/Common_Code/Plotters_Post/plotBoundary_ColorByBoundaryProfile.m
- __MACOSX/SCRIPTs_and_GUIs/Common_Code/Plotters_Post/._plotBoundary_ColorByBoundaryProfile.m
- SCRIPTs_and_GUIs/Common_Code/Plotters_Post/plotVoronoiSkeleton_SingleRegion_Bridges_And_Hubs.m
- __MACOSX/SCRIPTs_and_GUIs/Common_Code/Plotters_Post/._plotVoronoiSkeleton_SingleRegion_Bridges_And_Hubs.m
- SCRIPTs_and_GUIs/Common_Code/Plotters_Post/quickPrettyPlot.m
- __MACOSX/SCRIPTs_and_GUIs/Common_Code/Plotters_Post/._quickPrettyPlot.m
- SCRIPTs_and_GUIs/Common_Code/Plotters_Post/getBoundaryInfo.m
- __MACOSX/SCRIPTs_and_GUIs/Common_Code/Plotters_Post/._getBoundaryInfo.m
- SCRIPTs_and_GUIs/Common_Code/Plotters_Post/plotVorVertsWithEdges_arrayInput_subGraph.m
- __MACOSX/SCRIPTs_and_GUIs/Common_Code/Plotters_Post/._plotVorVertsWithEdges_arrayInput_subGraph.m
- SCRIPTs_and_GUIs/Common_Code/Plotters_Post/plotOutline_ColorByBoundary.m
- __MACOSX/SCRIPTs_and_GUIs/Common_Code/Plotters_Post/._plotOutline_ColorByBoundary.m
- SCRIPTs_and_GUIs/Common_Code/Plotters_Post/plotOutline_Simple.matlab
- __MACOSX/SCRIPTs_and_GUIs/Common_Code/Plotters_Post/._plotOutline_Simple.matlab
- SCRIPTs_and_GUIs/Common_Code/Geometry/points2Line.m
- __MACOSX/SCRIPTs_and_GUIs/Common_Code/Geometry/._points2Line.m
- SCRIPTs_and_GUIs/Common_Code/Geometry/closestPoint.m
- __MACOSX/SCRIPTs_and_GUIs/Common_Code/Geometry/._closestPoint.m
[truncated: 138 more entries]
