# Supplementary material for: Shape-to-graph mapping method for efficient characterization and classification of complex geometries in biological images
Source: PLoS Comput Biol. 2020 Sep 3;16(9):e1007758. doi: 10.1371/journal.pcbi.1007758 (PMC7494120; doi:10.1371/journal.pcbi.1007758)
Supplement: S1 File — (ZIP) [file pcbi.1007758.s007.zip › SCRIPTs_and_GUIs/ExampleScript.m]

%%Example script to show how the Voronoi Diagram code can be used
%%programmatically. 

%%Loads an image
im = imread(['Sample Images' filesep 'invbinary MAX intensity_DT2.tif']);

%%Generates the Voronoi Diagram for the image, removing pixel-sized holes
disp('Building Graph')
[records] = imageVoronoi(im, 1);

%%Extracting the boundary profile for all boundaries in the graph
disp('Analyzing Graph')
[dataStruct, statMat] = analyzeGraph(records);

%%Each Boundary has a unique. We are interested in the 20th boundary...
%%The number of boundaries in an image is stored in records.numObjects
BoundaryID = 20;
disp('Plotting...')
figure('Units','normalized', 'Position', [0.2, 0.3, 0.6, 0.4]');
spaxis = subplot(1,2,1);

%%Display the original image
%%Plot the Voronoi Diagrams for other regions as gray in both the
%%foreground and background
imshow(records.imageMask); hold on; axis equal;
for i = 1:records.numObjects
    if(i ~= BoundaryID)
   plotSubRegion(records, i, [0.6,0.6,0.6], [0.6,0.6,0.6], {}, {});
    end
end
%%Get the raw boundary metrics for the boundary of interest
[cycleInner, ~] = getCycleInfo(dataStruct, BoundaryID);

%%For the region we're interested in, plot the Voronoi diagram within the
%%object blue, and outside of the object as orange.
plotSubRegion(records, BoundaryID, [0,0.25,0.75], [1,0.5,0], {}, {});
xlim([116, 1077]);
ylim([677, 1400]);

%%Find the longest protrusion's tip and on this boundary and get it's global id.
%%Plot the position of this point using the records structure
[bDiff,maxBound_sID] = max(cycleInner.boundaryDiff);
boundVertID = cycleInner.boundaryVerts(maxBound_sID);
plot(records.verts.pos(boundVertID,1),records.verts.pos(boundVertID,2),'p', 'MarkerSize', 10, 'MarkerEdgeColor', 'g', 'MarkerFaceColor', 'g');

%%Plot the normalized boundary profile
subplot(1,2,2);
plot(1:length(cycleInner.boundaryDiff), cycleInner.boundaryDiff, 'b');
hold on;
plot(maxBound_sID, bDiff, 'p', 'MarkerSize', 10, 'MarkerEdgeColor', 'g', 'MarkerFaceColor', 'g');
xlabel('Position on Boundary')
ylabel('Boundary Profile (Normalized)');
title('Boundary Profile');
