# Supplementary material for: Shape-to-graph mapping method for efficient characterization and classification of complex geometries in biological images
Source: PLoS Comput Biol. 2020 Sep 3;16(9):e1007758. doi: 10.1371/journal.pcbi.1007758 (PMC7494120; doi:10.1371/journal.pcbi.1007758)
Supplement: S1 File — (ZIP) [file pcbi.1007758.s007.zip › SCRIPTs_and_GUIs/PCA_GUI.m]

function varargout = PCA_GUI(varargin)
% PCA_GUI MATLAB code for PCA_GUI.fig
%      PCA_GUI, by itself, creates a new PCA_GUI or raises the existing
%      singleton*.
%
%      H = PCA_GUI returns the handle to a new PCA_GUI or the handle to
%      the existing singleton*.
%
%      PCA_GUI('CALLBACK',hObject,eventData,handles,...) calls the local
%      function named CALLBACK in PCA_GUI.M with the given input arguments.
%w
%      PCA_GUI('Property','Value',...) creates a new PCA_GUI or raises the
%      existing singleton*.  Starting from the left, property value pairs are
%      applied to the GUI before PCA_GUI_OpeningFcn gets called.  An
%      unrecognized property name or invalid value makes property application
%      stop.  All inputs are passed to PCA_GUI_OpeningFcn via varargin.
%
%      *See GUI Options on GUIDE's Tools menu.  Choose "GUI allows only one
%      instance to run (singleton)".
%
% See also: GUIDE, GUIDATA, GUIHANDLES

% Edit the above text to modify the response to help PCA_GUI

% Last Modified by GUIDE v2.5 28-Mar-2019 16:42:46

% Begin initialization code - DO NOT EDIT
gui_Singleton = 1;
gui_State = struct('gui_Name',       mfilename, ...
    'gui_Singleton',  gui_Singleton, ...
    'gui_OpeningFcn', @PCA_GUI_OpeningFcn, ...
    'gui_OutputFcn',  @PCA_GUI_OutputFcn, ...
    'gui_LayoutFcn',  [] , ...
    'gui_Callback',   []);
if nargin && ischar(varargin{1})
    gui_State.gui_Callback = str2func(varargin{1});
end

if nargout
    [varargout{1:nargout}] = gui_mainfcn(gui_State, varargin{:});
else
    gui_mainfcn(gui_State, varargin{:});
end
% End initialization code - DO NOT EDIT

end
% --- Executes just before PCA_GUI is made visible.
function PCA_GUI_OpeningFcn(hObject, eventdata, handles, varargin)
% This function has no output args, see OutputFcn.
% hObject    handle to figure
% eventdata  reserved - to be defined in a future version of MATLAB
% handles    structure with handles and user data (see GUIDATA)
% varargin   command line arguments to PCA_GUI (see VARARGIN)

% Choose default command line output for PCA_GUI
handles.output = hObject;
LS1 = addlistener(handles.slider1, 'Value', 'PostSet',@(src,event)PlotIm(hObject, src,event));

axes(handles.axes1);
cla reset
set(handles.axes1,'Box','on','XTick',[],'YTick',[],'Visible','on');
axes(handles.axes2);
cla reset
set(handles.axes2,'Box','on','XTick',[],'YTick',[],'Visible','on');
axes(handles.axes4);
cla reset
set(handles.axes4,'Box','on','XTick',[],'YTick',[],'Visible','on');
axes(handles.axes5);
cla reset
set(handles.axes5,'Box','on','XTick',[],'YTick',[],'Visible','on');
axes(handles.axes6);
cla reset
set(handles.axes6,'Box','on','XTick',[],'YTick',[],'Visible','on');


set(handles.text3,'String',' ');


% Update handles structure
handles.lastValidBndClassNum = str2double(handles.bndClassCount.String);
handles.numClasses = str2double(handles.bndClassCount.String);
handles.im_num = 0;
set(handles.slider1, 'Enable', 'off');
guidata(hObject, handles);

% UIWAIT makes PCA_GUI wait for user response (see UIRESUME)
% uiwait(handles.figure1);
end

% --- Outputs from this function are returned to the command line.
function varargout = PCA_GUI_OutputFcn(hObject, eventdata, handles)
% varargout  cell array for returning output args (see VARARGOUT);
% hObject    handle to figure
% eventdata  reserved - to be defined in a future version of MATLAB
% handles    structure with handles and user data (see GUIDATA)

% Get default command line output from handles structure
varargout{1} = handles.output;

end
%----------------------------------------------------------------

function Import_Callback(hObject, eventdata, handles)
% hObject    handle to Import (see GCBO)
% eventdata  reserved - to be defined in a future version of MATLAB
% handles    structure with handles and user data (see GUIDATA)
im_path = uigetdir();
%cd(im_path);
if(~im_path)
    helpdlg('No picture has been chosen','Notice');
    return;
end

axes(handles.axes4);
cla reset
set(handles.axes4,'Box','on','XTick',[],'YTick',[],'Visible','on');
axes(handles.axes5);
cla reset
set(handles.axes5,'Box','on','XTick',[],'YTick',[],'Visible','on');
axes(handles.axes6);
cla reset
set(handles.axes6,'Box','on','XTick',[],'YTick',[],'Visible','on');
axes(handles.axes2);
cla reset
set(handles.axes2,'Box','on','XTick',[],'YTick',[],'Visible','on');
axes(handles.axes1);
cla reset
set(handles.axes1,'Box','on','XTick',[],'YTick',[],'Visible','on');
set(handles.text3,'String',' ');

handles.im_num = 0;


handles.im_path = im_path;
im_struct = [dir([im_path '/','*.tif']);dir([im_path '/','*.png'])];;
handles.im_num = size(im_struct,1);
set(handles.slider1, 'Enable', 'on');

handles.error_num = 0;
%handles.im_name = im_struct.name;
set(handles.slider1,'SliderStep',[1/(handles.im_num-1),1/(handles.im_num-1)]);
handles.im_vshow = {};
handles.im_bshow = {};
%data = cell(handles.im_num,2);
fullmat = [];
picnum = [];
handles.name = {};
for i = 1:handles.im_num
    
    im_name = im_struct(i).name;
    handles.name{1,i} = im_name;
    im = imread( [im_path '/' im_name]);
    im = im(:,:,1);
    handles.image = im > 0;
    handles.im_show{i} = im > 0;
end

imshow(handles.im_show{1})
wb = waitbar(0,'Please wait. Processing image # 1');
for i = 1:handles.im_num
    im_name = im_struct(i).name;
    im = imread( [im_path '/' im_name]);
    im = im(:,:,1);
    im(1,1:end) = 1;
    im(end,1:end) = 1;
    im(1:end,1) = 1;
    im(1:end,end) = 1;
    image = im > 0;
    %     handles.im_show{length(handles.im_show)+1} = im > 0;
    
    try
        
        
        [records, ~, handles.statMat] = voronoiCallback(image);
        handles.records{i} = records;
        handles.im_show{i} = records.imageMask;
        %         waitbar(i/handles.im_num,['Please wait. Saving image # ',num2str(i)]);
        
        %         saveOut(records,dataStruct,[im_path '/' handles.name{1,i}]);
        handles.recordsINPUTSONLY{i}.inputs = records.inputs;
        cla(handles.axes2);
        imshow(handles.im_show{i},'Parent',handles.axes1);
        imshow(records.imageMask,'Parent',handles.axes2);
        plotVoronoiSkeleton(records, 0, [0,0,1], 1, 2,{'Parent',handles.axes2, 'LineWidth', 0.5});
        plotVoronoiSkeleton(records,0,[0,0,0],1,1,{'Parent',handles.axes2, 'LineWidth', 0.5});
        %fullmat = [fullmat;handles.statMat.vecMat];
        im_voronoi = getframe(handles.axes2);
        %handles.im_vshow{i} = im_voronoi.cdata;
        [x,~] = frame2im(im_voronoi);
        handles.im_vshow{i} = x;
        fullmat = [fullmat;handles.statMat.vecMat(2:end,:)]; %remove first boder
        picnum = [picnum;ones(records.numObjects - 1,1)*i]; %Saves screenshot of the Voronoi... okay...
        
        waitbar(i/handles.im_num,wb,['Please wait. Processing image # ',num2str(i+1)]);
    catch
        handles.error_num = handles.error_num + 1;
        msg = msgbox(['The # ' num2str(i) ' image failed to load']);
        i = i + 1;
    end
    
end
handles.im_bshow = cell(handles.im_num,1);
% F = findall(0,'type','figure','tag','TMWWaitbar');
close(wb);
handles.picnum = picnum;
handles.fullMat = fullmat;
fullMat = [picnum,fullmat];
csvwrite('feature.csv',fullMat,1,0)
%Plot histgram
numClasses = handles.numClasses;
[normalized_data] = filterData(fullmat);
handles.normalized_data = normalized_data;

% imshow(handles.im_show{1},'Parent',handles.axes1);
% switch(handles.displayMode.SelectedObject.String)
%     case get(handles.showSTG,'String') %incase someone renames these...
%                         plotVor(hObject, 1)
% 
% %         imshow(handles.im_vshow{1},'Parent',handles.axes2);
% %         set(handles.axes2,'xlim',[0.5, 0.5 + size(handles.im_vshow{1},2)]);
% %         set(handles.axes2,'ylim',[0.5, 0.5 + size(handles.im_vshow{1},1)]);
%         %     case get(handles.showBTC,'String') %not yet computed
%         %         guidata(hObject,handles);
%         %         colorBorders_ByType(hObject, 1);
%         %         handles = guidata(hObject);
% end
set(handles.text3,'String',[num2str(1) '/' num2str(handles.im_num)]);
set(handles.text8,'String',handles.name{1,1});
% set(handles.colorBorders,'Enable','on');
guidata(hObject,handles)

computetSNE(hObject);
computeClusters(hObject);
computePCA_global(hObject);
updateBar(hObject, 1);
updatePCA_DropDown(hObject);
updatePCA_global(hObject);
changePCA_color(hObject, 1);
updatetSNE(hObject);

handles = guidata(hObject);
set(handles.slider1,'Value',0);
guidata(hObject, handles);
% % if(get(handles.autoCache,'Value'))
%     cacheAllBTPlots(hObject);
%     switch(handles.displayMode.SelectedObject.String)
%
%     end
% end
imshow(handles.im_show{1},'Parent',handles.axes1);

switch(handles.displayMode.SelectedObject.String)
    case get(handles.showBTC,'String')
        colorBorders_ByType(hObject, 1);
    case get(handles.showSTG,'String') %incase someone renames these...
%         imshow(handles.im_vshow{1},'Parent',handles.axes2);
                        plotVor(hObject, 1)

%         set(handles.axes2,'xlim',[0.5, 0.5 + size(handles.im_vshow{1},2)]);
%         set(handles.axes2,'ylim',[0.5, 0.5 + size(handles.im_vshow{1},1)]);
end
guidata(hObject,handles);
end

function computeClusters(hObject)
handles = guidata(hObject);
rng(1)
idx = kmeans(handles.normalized_data,handles.numClasses);
handles.image_level_cluster_count = [];
for i=1:max(handles.im_num)
    tmp = idx(handles.picnum==i);
    handles.image_level_cluster_count(i,:) = hist(tmp,1:max(idx));
end
handles.idx = idx;
guidata(hObject,handles);
end

function plotVor(hObject, imNumber)
handles = guidata(hObject);
            imshow(handles.records{imNumber}.imageMask,'Parent', handles.axes2);
                    plotVoronoiSkeleton(handles.records{imNumber}, 0, [0,0,1], 1, 2,{'Parent',handles.axes2, 'LineWidth', 0.5});
        plotVoronoiSkeleton(handles.records{imNumber},0,[0,0,0],1,1,{'Parent',handles.axes2, 'LineWidth', 0.5});
%             set(handles.axes2,'xlim',[0.5, 0.5 + size(handles.im_vshow{im_ID},2)]);
%             set(handles.axes2,'ylim',[0.5, 0.5 + size(handles.im_vshow{im_ID},1)]);
end

function PlotIm(hObject, src, event)
handles = guidata(hObject);
if(handles.im_num ~= 0)
    im_ID = round((handles.im_num-1) * event.AffectedObject.Value) + 1;
    imshow(handles.im_show{im_ID},'Parent',handles.axes1);
    switch(handles.displayMode.SelectedObject.String)
        case get(handles.showSTG,'String') %incase someone renames these...
%             imshow(handles.im_vshow{im_ID},'Parent',handles.axes2);
guidata(hObject, handles);
                plotVor(hObject, im_ID)
            
        case get(handles.showBTC,'String')
            colorBorders_ByType(hObject, im_ID);
            handles = guidata(hObject);
    end
    set(handles.text3,'String',[num2str(im_ID) '/' num2str(handles.im_num)]);
    set(handles.text8,'String',handles.name{1,im_ID});
    guidata(hObject,handles);
    updateBar(hObject,im_ID);
    changePCA_color(hObject, im_ID);
end
end

function updateBar(hObject, im_ID)
handles = guidata(hObject);
try
    bar(handles.image_level_cluster_count(im_ID,:),'Parent',handles.axes4,'FaceColor','flat','CData',hsv(handles.numClasses));
catch
    %Version difference?
    b = bar(handles.image_level_cluster_count(im_ID,:),'Parent',handles.axes4);
    try
        b.FaceColor = 'flat';
        b.CData = hsv(handles.numClasses);
    catch
    end
end

set(handles.axes4,'YLim',[0,max(handles.image_level_cluster_count(im_ID,:))+0.5]);
set(handles.axes4,'XLim',[0.5,size(handles.image_level_cluster_count(im_ID,:),2) + 0.5]);
guidata(hObject,handles);


end

function changePCA_color(hObject, imID)
handles = guidata(hObject);
if(handles.im_num ~= 0)
    colorMat = repmat([0,0,1],handles.im_num,1);
    colorMat(imID,:) = [1,0,0];
    set(handles.PCAscat,'CData',colorMat);
end
guidata(hObject,handles);
end

function computePCA_global(hObject)
handles = guidata(hObject);
[handles.pca_coef,handles.pca_ilcc,~,~,~] = pca(handles.image_level_cluster_count);
guidata(hObject,handles);
end


function updatePCA_global(hObject)
handles = guidata(hObject);
if(handles.im_num ~= 0)
    linIndpComp = size(handles.pca_ilcc,2); %lindep components are ignored
    handles.PCAscat = scatter(handles.pca_ilcc(:,min(get(handles.pcaXmenu,'Value'),linIndpComp)),handles.pca_ilcc(:,min(get(handles.pcaYmenu,'Value'),linIndpComp)),20,repmat([0,0,1],handles.im_num,1),'Parent',handles.axes5);
    %xlabel('PC-1','Parent',handles.axes5)
    %ylabel('PC-2','Parent',handles.axes5)
    set(handles.axes5,'Box','on')
end
guidata(hObject,handles);
end

function [records, dataStruct,statMat] = voronoiCallback(binaryImage)

if(~exist('endpointLine.m','file'))
    path2script = mfilename('fullpath');
    [pathOnly, ~, ~] = fileparts(path2script);
    addpath(genpath(pathOnly));
end

paddedImage = zeros(size(binaryImage,1)+2, size(binaryImage,2)+2);
paddedImage(2:size(binaryImage,1)+1,2:size(binaryImage,2)+1) = binaryImage(:,:,1);
binaryImage = paddedImage;
[vertexCoor, EL, imageStruct] = multiLayerBorder(binaryImage,0.99,0);
[records.inputs, records.edgeSup, records.edges, records.verts, records.facesFull] = VoronoiMEX(vertexCoor, EL, [0,0],[],[],[],imageStruct.colorList,imageStruct.numNonHoles,imageStruct.labelMat);
records.imageStruct = imageStruct;
records.fromImage = true;
records.numObjects = imageStruct.numObjects;
records.numNonHoles = imageStruct.numNonHoles;
records.adjMat = imageStruct.adjMat;
records.vertexCoor = vertexCoor;
records.EL = EL;
records.imageMask = imageStruct.imageMask;
records.edges.length = length(records.edges.origin);
records.verts.length = length(records.verts.pos);
records.verts.vertexCoorID(records.verts.vertexCoorID == 0) = -1;

[dataStruct] = processRecords(records);
[dataStruct] = extractCycles(records, dataStruct);
[dataStruct] = acyl_MajorAxis(records, dataStruct, 30);
[dataStruct] = resampleAllInteriorCycles(records,dataStruct);
[statMat] = dataStruct2Stats(records, dataStruct);
end


% --- Executes on slider movement.
function slider1_Callback(hObject, eventdata, handles)
% hObject    handle to slider1 (see GCBO)
% eventdata  reserved - to be defined in a future version of MATLAB
% handles    structure with handles and user data (see GUIDATA)

% Hints: get(hObject,'Value') returns position of slider
%        get(hObject,'Min') and get(hObject,'Max') to determine range of slider

end
% --- Executes during object creation, after setting all properties.
function slider1_CreateFcn(hObject, eventdata, handles)
% hObject    handle to slider1 (see GCBO)
% eventdata  reserved - to be defined in a future version of MATLAB
% handles    empty - handles not created until after all CreateFcns called

% Hint: slider controls usually have a light gray background.
if isequal(get(hObject,'BackgroundColor'), get(0,'defaultUicontrolBackgroundColor'))
    set(hObject,'BackgroundColor',[.9 .9 .9]);
end

end

% --------------------------------------------------------------------


% --- Executes during object creation, after setting all properties.
function uitable1_CreateFcn(hObject, eventdata, handles)
% hObject    handle to uitable1 (see GCBO)
% eventdata  reserved - to be defined in a future version of MATLAB
% handles    empty - handles not created until after all CreateFcns called

end
function csvwrite_with_headers(filename,m,headers)

if ~ischar(filename)
    error('FILENAME must be a string');
end

if ~iscellstr(headers)
    error('Header must be cell array of strings')
end

if length(headers) ~= size(m,2)
    error('number of header entries must match the number of columns in the data')
end

header_string = headers{1};
for i = 2:length(headers)
    header_string = [header_string,',',headers{i}];
end
%if the data has an offset shifting it right then blank commas must
%be inserted to match
if r>0
    for i=1:r
        header_string = [',',header_string];
    end
end
%write the string to a file
fid = fopen(filename,'w');
fprintf(fid,'%s\r\n',header_string);
fclose(fid);

%
% Call dlmwrite with a comma as the delimiter
%
dlmwrite(filename, m,'-append','delimiter',',','roffset', r,'coffset',c);
end


% --------------------------------------------------------------------
function Export_Cluster_Statistic_Callback(hObject, eventdata, handles)
% hObject    handle to Export_Cluster_Statistic (see GCBO)
% eventdata  reserved - to be defined in a future version of MATLAB
% handles    structure with handles and user data (see GUIDATA)
filter = {'*.csv';'*.xls';'*.*'};
[file, path,index] = uiputfile(filter);
if index == 0
    msgbox('Set a name to save the cluster statistic')
elseif index ==1
    csvwrite([path,file],handles.image_level_cluster_count);
elseif  index ==2
    xlswrite([path,file],handles.image_level_cluster_count)
    
end
end

function bndClassCount_Callback(hObject, eventdata, handles)
% hObject    handle to bndClassCount (see GCBO)
% eventdata  reserved - to be defined in a future version of MATLAB
% handles    structure with handles and user data (see GUIDATA)

% Hints: get(hObject,'String') returns contents of bndClassCount as text
%        str2double(get(hObject,'String')) returns contents of bndClassCount as a double
newVal = str2double(eventdata.Source.String);
if(~isnan(newVal) && newVal > 0)
    handles.im_bshow = cell(handles.im_num,1);
    handles.lastValidBndClassNum = newVal;
    handles.numClasses = newVal;
    guidata(hObject,handles);
    
    if(handles.im_num ~= 0)
        im_ID = 1 + round((handles.im_num-1) * get(handles.slider1,'Value'));
        computeClusters(hObject);
        updatePCA_DropDown(hObject);
        computePCA_global(hObject)
        updateBar(hObject, im_ID)
        updatePCA_global(hObject);
        changePCA_color(hObject, im_ID);
        updatetSNE(hObject);
        
        %         if(get(handles.autoCache,'Value'))
        %             cacheAllBTPlots(hObject);
        %             switch(handles.displayMode.SelectedObject.String)
        
        %             end
        %         end
        
        switch(handles.displayMode.SelectedObject.String)
            case get(handles.showBTC,'String')
                colorBorders_ByType(hObject, im_ID);
            case get(handles.showSTG,'String') %incase someone renames these...
%                 imshow(handles.im_vshow{1},'Parent',handles.axes2);
                plotVor(hObject, 1)

        end
    end
else
    set(handles.bndClassCount,'String',num2str(handles.lastValidBndClassNum));
end
end

function updatePCA_DropDown(hObject)
handles = guidata(hObject);
bndClassStr = cell(handles.numClasses,1);
for i = 1:handles.numClasses
    bndClassStr{i} = ['PC ' num2str(i)];
end
set(handles.pcaXmenu, 'Value', 1);
if(handles.numClasses > 1)
    set(handles.pcaYmenu, 'Value', 2);
else
    set(handles.pcaYmenu, 'Value', 1);
end
set(handles.pcaXmenu,'String',bndClassStr);
set(handles.pcaYmenu,'String',bndClassStr);

guidata(hObject,handles);
end
% --- Executes during object creation, after setting all properties.
function bndClassCount_CreateFcn(hObject, eventdata, handles)
% hObject    handle to bndClassCount (see GCBO)
% eventdata  reserved - to be defined in a future version of MATLAB
% handles    empty - handles not created until after all CreateFcns called

% Hint: edit controls usually have a white background on Windows.
%       See ISPC and COMPUTER.
if ispc && isequal(get(hObject,'BackgroundColor'), get(0,'defaultUicontrolBackgroundColor'))
    set(hObject,'BackgroundColor','white');
end
end

% --- Executes on selection change in pcaXmenu.
function pcaXmenu_Callback(hObject, eventdata, handles)
% hObject    handle to pcaXmenu (see GCBO)
% eventdata  reserved - to be defined in a future version of MATLAB
% handles    structure with handles and user data (see GUIDATA)

% Hints: contents = cellstr(get(hObject,'String')) returns pcaXmenu contents as cell array
%        contents{get(hObject,'Value')} returns selected item from pcaXmenu
im_ID = 1 + round((handles.im_num-1) * get(handles.slider1,'Value'));

updatePCA_global(hObject);
changePCA_color(hObject, im_ID);
end

% --- Executes during object creation, after setting all properties.
function pcaXmenu_CreateFcn(hObject, eventdata, handles)
% hObject    handle to pcaXmenu (see GCBO)
% eventdata  reserved - to be defined in a future version of MATLAB
% handles    empty - handles not created until after all CreateFcns called

% Hint: popupmenu controls usually have a white background on Windows.
%       See ISPC and COMPUTER.
if ispc && isequal(get(hObject,'BackgroundColor'), get(0,'defaultUicontrolBackgroundColor'))
    set(hObject,'BackgroundColor','white');
end
end

% --- Executes on selection change in pcaYmenu.
function pcaYmenu_Callback(hObject, eventdata, handles)
% hObject    handle to pcaYmenu (see GCBO)
% eventdata  reserved - to be defined in a future version of MATLAB
% handles    structure with handles and user data (see GUIDATA)

% Hints: contents = cellstr(get(hObject,'String')) returns pcaYmenu contents as cell array
%        contents{get(hObject,'Value')} returns selected item from pcaYmenu
im_ID = 1 + round((handles.im_num-1) * get(handles.slider1,'Value'));

updatePCA_global(hObject);
changePCA_color(hObject, im_ID);
end

% --- Executes during object creation, after setting all properties.
function pcaYmenu_CreateFcn(hObject, eventdata, handles)
% hObject    handle to pcaYmenu (see GCBO)
% eventdata  reserved - to be defined in a future version of MATLAB
% handles    empty - handles not created until after all CreateFcns called

% Hint: popupmenu controls usually have a white background on Windows.
%       See ISPC and COMPUTER.
if ispc && isequal(get(hObject,'BackgroundColor'), get(0,'defaultUicontrolBackgroundColor'))
    set(hObject,'BackgroundColor','white');
end
end

function [normalized_data] = filterData(all_data)
%Input: Nxnumfeatures matrix containing all boundary features across all images and
%Output: Normalized Data (centered, unit stdev, lower/upper 5% clipped.

% load('raw_data.mat')
% addpath tools\
data = all_data;
normalized_data = data;
for i=1:size(data,2)
    data_tmp = data(:,i);
    prc_5 = prctile(data_tmp,5);
    prc_95 = prctile(data_tmp,95);
    data_tmp(data_tmp<prc_5) = prc_5;
    data_tmp(data_tmp>prc_95) = prc_95;
    if prc_95==prc_5
        prc_95 = max(data_tmp);
        prc_5 = min(data_tmp);
    end
    if prc_95~=prc_5
        data_tmp = (data_tmp - prc_5)/(prc_95 - prc_5);
    else
        data_tmp = data_tmp*0;
    end
    normalized_data(:,i) = data_tmp;
end


end

function computetSNE(hObject)
handles = guidata(hObject);
try
    handles.tSNE_map = fast_tsne(handles.normalized_data);
catch ME
    disp('tSNE Failed displaying first two PCA');
    [~,score] = pca(handles.normalized_data);
    handles.tSNE_map = score(:,1:2);
end
guidata(hObject,handles);
end

function updatetSNE(hObject)
handles = guidata(hObject);
color = hsv(handles.numClasses);
scatter(handles.tSNE_map(:,1), handles.tSNE_map(:,2), 20, color(handles.idx,:), 'fill','Parent',handles.axes6)
set(handles.axes6,'Box','on')
end

function saveOut(records,dataStruct,path)
save([path '.mat'], 'records', 'dataStruct');
end


% --- Executes on button press in colorBorders.
function colorBorders_Callback(hObject, eventdata, handles)
% hObject    handle to colorBorders (see GCBO)
% eventdata  reserved - to be defined in a future version of MATLAB
% handles    structure with handles and user data (see GUIDATA)
im_ID = 1 + round((handles.im_num-1) * get(handles.slider1,'Value'));
colorBorders_ByType(hObject, im_ID)
end

function colorBorders_ByType(hObject, imNumber)
handles = guidata(hObject);
% if(~isempty(handles.im_bshow{imNumber}))
%     cla(handles.axes2);
%     imshow(handles.im_bshow{imNumber},'Parent',handles.axes2);
%     set(handles.axes2,'xlim',[0.5, 0.5 + size(handles.im_bshow{imNumber},2)]);
%     set(handles.axes2,'ylim',[0.5, 0.5 + size(handles.im_bshow{imNumber},1)]);
% else
    %     wb = waitbar(0, 'Caching new border color plot...');
    colorOfBorders = hsv(handles.numClasses);
    
    % loadedData = load([handles.im_path filesep handles.name{1,imNumber} '.mat']);
    tmp = handles.idx(handles.picnum==imNumber);
    cla(handles.axes2);
    
    imshow(handles.im_show{imNumber},'Parent',handles.axes2);
    hold(handles.axes2,'on');
    numBord = length(tmp);
    %     num3rds = ceil(numBord/3);
    % edgeIndVec = 1:length(loadedData.records.edges.color);
    for i = 1:length(tmp)
        binVec = handles.recordsINPUTSONLY{imNumber}.inputs(:,2) == i+1;
        plotOutline_Specific_AssumeCycle(handles.recordsINPUTSONLY{imNumber}, binVec, {'Color',colorOfBorders(tmp(i),:),'LineWidth',3,'Parent',handles.axes2});
        %         if(mod(i,3) == 0)
        %             waitbar(i/numBord,wb);
        %         end
    end
    %     waitbar(1.0,wb);
    drawnow;
    %     close(wb);
    hold(handles.axes2,'off');
    
    im_border = getframe(handles.axes2);
    
    %     [frame,~] = frame2im(im_border);
    [handles.im_bshow{imNumber}] = im_border.cdata;%get(im_border,'cdata');
% end
guidata(hObject,handles);
end


% --- Executes when selected object is changed in displayMode.
function displayMode_SelectionChangedFcn(hObject, eventdata, handles)
% hObject    handle to the selected object in displayMode
% eventdata  reserved - to be defined in a future version of MATLAB
% handles    structure with handles and user data (see GUIDATA)
im_ID = 1 + round((handles.im_num-1) * get(handles.slider1,'Value'));
switch(handles.displayMode.SelectedObject.String)
    case get(handles.showSTG,'String') %incase someone renames these...
        if(handles.im_num ~= 0)
%             imshow(handles.im_vshow{im_ID},'Parent',handles.axes2);
                plotVor(hObject, im_ID)

        end
        set(handles.text9,'String','Shape-to-Graph Plot :');
    case get(handles.showBTC,'String')
        if(handles.im_num ~= 0)
            colorBorders_ByType(hObject, im_ID);
        end
        set(handles.text9,'String','Boundary Type Plot :');
        
end
end

%
% % --- Executes on button press in autoCache.
% function autoCache_Callback(hObject, eventdata, handles)
% % hObject    handle to autoCache (see GCBO)
% % eventdata  reserved - to be defined in a future version of MATLAB
% % handles    structure with handles and user data (see GUIDATA)
% if(handles.im_num ~= 0)
%     im_ID = 1 + round((handles.im_num-1) * get(handles.slider1,'Value'));
%     if(get(hObject,'Value'))
%         cacheAllBTPlots(hObject);
%         switch(handles.displayMode.SelectedObject.String)
%             case get(handles.showSTG,'String') %incase someone renames these...
%                 imshow(handles.im_vshow{im_ID},'Parent',handles.axes2);
%             case get(handles.showBTC,'String')
%                 colorBorders_ByType(hObject, im_ID);
%         end
%     end
% end
% % Hint: get(hObject,'Value') returns toggle state of autoCache
% end

function cacheAllBTPlots(hObject)
handles = guidata(hObject);
wb = waitbar(0.0, 'Creating All Border Plots');
for i = 1:handles.im_num
    colorBorders_ByType(hObject, i)
    wb = waitbar(i/handles.im_num, wb, 'Creating All Border Plots');
end
close(wb);
end
