# Supplementary material for: Shape-to-graph mapping method for efficient characterization and classification of complex geometries in biological images
Source: PLoS Comput Biol. 2020 Sep 3;16(9):e1007758. doi: 10.1371/journal.pcbi.1007758 (PMC7494120; doi:10.1371/journal.pcbi.1007758)
Supplement: S1 File — (ZIP) [file pcbi.1007758.s007.zip › SCRIPTs_and_GUIs/ShapeToGraph_GUI.m]

function varargout = ShapeToGraph_GUI(varargin)
% SHAPETOGRAPH_GUI MATLAB code for ShapeToGraph_GUI.fig
%      SHAPETOGRAPH_GUI, by itself, creates a new SHAPETOGRAPH_GUI or raises the existing
%      singleton*.
%
%      H = SHAPETOGRAPH_GUI returns the handle to a new SHAPETOGRAPH_GUI or the handle to
%      the existing singleton*.
%
%      SHAPETOGRAPH_GUI('CALLBACK',hObject,eventData,handles,...) calls the local
%      function named CALLBACK in SHAPETOGRAPH_GUI.M with the given input arguments.
%
%      SHAPETOGRAPH_GUI('Property','Value',...) creates a new SHAPETOGRAPH_GUI or raises the
%      existing singleton*.  Starting from the left, property value pairs are
%      applied to the GUI before ShapeToGraph_GUI_OpeningFcn gets called.  An
%      unrecognized property name or invalid value makes property application
%      stop.  All inputs are passed to ShapeToGraph_GUI_OpeningFcn via varargin.
%
%      *See GUI Options on GUIDE's Tools menu.  Choose "GUI allows only one
%      instance to run (singleton)".
%
% See also: GUIDE, GUIDATA, GUIHANDLES

% Edit the above text to modify the response to help ShapeToGraph_GUI

% Last Modified by GUIDE v2.5 28-Mar-2019 15:58:28

% Begin initialization code - DO NOT EDIT
gui_Singleton = 1;
gui_State = struct('gui_Name',       mfilename, ...
    'gui_Singleton',  gui_Singleton, ...
    'gui_OpeningFcn', @ShapeToGraph_GUI_OpeningFcn, ...
    'gui_OutputFcn',  @ShapeToGraph_GUI_OutputFcn, ...
    'gui_LayoutFcn',  [] , ...
    'gui_Callback',   []);
if nargin && ischar(varargin{1})
    gui_State.gui_Callback = str2func(varargin{1});
end

if nargout
    [varargout{1:nargout}] = gui_mainfcn(gui_State, varargin{:});
else
    gui_mainfcn(gui_State, varargin{:});
end

end
% End initialization code - DO NOT EDIT


% --- Executes just before ShapeToGraph_GUI is made visible.
function ShapeToGraph_GUI_OpeningFcn(hObject, eventdata, handles, varargin)
% This function has no output args, see OutputFcn.
% hObject    handle to figure
% eventdata  reserved - to be defined in a future version of MATLAB
% handles    structure with handles and user data (see GUIDATA)
% varargin   command line arguments to ShapeToGraph_GUI (see VARARGIN)

% Choose default command line output for ShapeToGraph_GUI
handles.output = hObject;

set(handles.copyright,'String',['  ' char(169) ' Tsygankov Lab, GT/Emory BME'],'ForegroundColor',[.5 .5 .5]);

LS1 = addlistener(handles.slider1, 'Value', 'PostSet',@(src,event)PlotSub(hObject, src,event));

axes(handles.axes5);
cla reset
set(handles.axes5,'Box','on','XTick',[],'YTick',[],'Visible','on');
axes(handles.axes4);
cla reset
set(handles.axes4,'Box','on','XTick',[],'YTick',[],'Visible','on');
axes(handles.axes3);
cla reset
set(handles.axes3,'Box','on','XTick',[],'YTick',[],'Visible','on');
axes(handles.axes2);
cla reset
set(handles.axes2,'Box','on','XTick',[],'YTick',[],'Visible','on');
axes(handles.axes1);
cla reset
set(handles.axes1,'Box','on','XTick',[],'YTick',[],'Visible','on');
set(handles.uitable1,'Data',{});
% set(handles.uitable2,'Data',{});
set(handles.text12,'String',' ');


if(~exist('plotFromEdgeList.m','file'))
    path2script = mfilename('fullpath');
    [pathOnly, ~, ~] = fileparts(path2script);
    % cd(pathOnly);
    % mainDir = cd;
    addpath(genpath(pathOnly));
    % javaaddpath([mainDir filesep 'JAVA' filesep 'build' filesep]);
end
handles.previousSubGraphState = -1;
handles.selectedSubGraph_LineThickness = 1;
handles.unselectedSubGraph_LineThickness = 0.5; %0 = does not plot unselected subgraph (fg vs bg)
handles.foregroundSubGraph_Color = [0.75, 0.75, 0.75];
handles.backgroundSubGraph_Color = [0.4, 0.4, 0.4];
handles.foregroundSubGraph_Selected_Color = 'r';%handles.foregroundSubGraph_Color;
handles.backgroundSubGraph_Selected_Color = 'y';%handles.backgroundSubGraph_Color;

handles.jet1024 = im2uint8(jet(1024))';
handles.hsv1024 = im2uint8(hsv(1024))';

handles.drawRootPath = true;
handles.drawRootPath_Rainbow_Radius = false;
handles.drawRootPath_Rainbow_Position = false; %takes precedence
%Rainbow lines cannot be exported as a .fig
%Rainbow lines only updates when the command is executed in the command
%window?
%Rainbow lines have odd behavior when numPoints > 25k due to matlab
%optimizing the lines displayed. Can be accounted for at first but will
%throw warnings when attempting to resize/zoom the graph.


handles.drawBoundary_Rainbow_BoundaryProfile = false;
handles.drawBoundary_Rainbow_Position = false;
%Not implemented, see above

handles.foreground_rootPath_Color = 'b';
handles.background_rootPath_Color = 'b';


% Update handles structure
guidata(hObject, handles);
% UIWAIT makes ShapeToGraph_GUI wait for user response (see UIRESUME)
% uiwait(handles.figure1);

end

% --- Outputs from this function are returned to the command line.
function varargout = ShapeToGraph_GUI_OutputFcn(hObject, eventdata, handles)
% varargout  cell array for returning output args (see VARARGOUT);
% hObject    handle to figure
% eventdata  reserved - to be defined in a future version of MATLAB
% handles    structure with handles and user data (see GUIDATA)

% Get default command line output from handles structure
varargout{1} = handles.output;
end


% --------------------------------------------------------------------
function import_Callback(hObject, eventdata, handles)
% hObject    handle to import (see GCBO)
% eventdata  reserved - to be defined in a future version of MATLAB
% handles    structure with handles and user data (see GUIDATA)
[flieName, pathName] = uigetfile('*.tif');
if(~flieName)
    helpdlg('No picture has been chosen','Notice');
    return;
end
handles.previousSubGraphState = -1;
set(handles.text12,'String',' ');

set(handles.slider1,'Value',0)

axes(handles.axes5);
cla reset
set(handles.axes5,'Box','on','XTick',[],'YTick',[],'Visible','on');
axes(handles.axes4);
cla reset
set(handles.axes4,'Box','on','XTick',[],'YTick',[],'Visible','on');
axes(handles.axes3);
cla reset
set(handles.axes3,'Box','on','XTick',[],'YTick',[],'Visible','on');
axes(handles.axes2);
cla reset
set(handles.axes2,'Box','on','XTick',[],'YTick',[],'Visible','on');
axes(handles.axes1);
cla reset
set(handles.axes1,'Box','on','XTick',[],'YTick',[],'Visible','on');
set(handles.uitable1,'Data',{});
% set(handles.uitable2,'Data',{});
set(handles.text12,'String',' ');

wb = waitbar(0,'Processing the Imported Image ','windowstyle','modal');
im = imread([pathName,flieName]);

binaryImage = im(:,:,1);
paddedImage = zeros(size(binaryImage,1)+4, size(binaryImage,2)+4);
paddedImage(3:size(binaryImage,1)+2,3:size(binaryImage,2)+2) = binaryImage(:,:,1);

im = paddedImage;
im = im(:,:,1);
im(1,1:end) = 1;
im(end,1:end) = 1;
im(1:end,1) = 1;
im(1:end,end) = 1;

handles.image = im > 0;


axes(handles.axes1);
imshow(handles.image)
waitbar(.25,wb,'Constructing the Graph')

pause(.1);
[handles.records] = voronoiCallback(handles.image);
guidata(hObject, handles);
waitbar(.5,wb,'Ploting the Graph')
pause(.1)

axes(handles.axes2);
imshow(handles.records.imageMask);
hold on

plotVoronoiSkeleton(handles.records, 0, [0,0,1], 1, 2,{'Parent',handles.axes2});
plotVoronoiSkeleton(handles.records, 0, [0,0,1], 1, 1,{'Parent',handles.axes2})  % make sure ALL subgraphs are shown

waitbar(.75,wb,'Analyzing the Subgraphs')
pause(.1)
[handles.dataStruct,handles.statMat] = processVoronoi(handles.records);

imshow(handles.records.imageMask,'Parent',handles.axes3)

handles.RID2GUIMap = zeros(handles.records.numObjects,1);
handles.RID2GUIMap(2:handles.records.numNonHoles) = 1:handles.records.numNonHoles - 1;
handles.RID2GUIMap(handles.records.numNonHoles + 2:end) = handles.records.numNonHoles:handles.records.numObjects - 2;
handles.GUI2RIDMap = [2:handles.records.numNonHoles,handles.records.numNonHoles + 2 : handles.records.numObjects];

if(handles.records.numObjects > 3)
    set(handles.slider1,'Visible','on');
    
    set(handles.slider1,'SliderStep',[1/(handles.records.numObjects-3),1/(handles.records.numObjects-3)])
    
else
    set(handles.slider1,'Visible','off');
end
set(handles.text12,'String',[ '1 / ' num2str(handles.records.numObjects-2)]);
fgcol = handles.foregroundSubGraph_Color;
bgcol = handles.backgroundSubGraph_Color;

switch(handles.bgfg_Toggle.SelectedObject.String)
    case get(handles.foreground_RB,'String') %incase someone renames these...
        set(handles.uitable1,'data',handles.statMat.vecMat(handles.GUI2RIDMap,1:20));
    case get(handles.background_RB,'String')
        set(handles.uitable1,'data',handles.statMat.vecMat(handles.GUI2RIDMap,21:40));
end
handles.plotHandle_In = cell(handles.records.numObjects - 1, 1);
handles.plotHandle_Out = cell(handles.records.numObjects - 1, 1);
handles.plotHandle_In_RP = cell(handles.records.numObjects - 1, 1);
handles.plotHandle_Out_RP = cell(handles.records.numObjects - 1, 1);
waitbar(.9,wb,'Caching Subgraph Plots')
pause(.1)
for i = 2:handles.records.numObjects
    if(i ~= handles.records.numNonHoles +1)
        index = handles.RID2GUIMap(i);
        [handles.plotHandle_In{index}, handles.plotHandle_Out{index}] = plotSubRegion(handles.records, i, fgcol, bgcol, {'Parent',handles.axes3,'Visible','Off','LineWidth',handles.selectedSubGraph_LineThickness},{'LineWidth', handles.selectedSubGraph_LineThickness, 'Parent',handles.axes3,'Visible','off'});
        [cycleInner, cycleOuter] = getCycleInfo(handles.dataStruct,i);
        handles.plotHandle_In_RP{index} = plotSubGraph_RootPath(handles.records, cycleInner, handles.foreground_rootPath_Color,{'Parent',handles.axes3,'Visible','off','LineWidth',2});
        handles.plotHandle_Out_RP{index} = plotSubGraph_RootPath(handles.records, cycleOuter, handles.background_rootPath_Color,{'Parent',handles.axes3,'Visible','off','LineWidth',2});
    end
end
close(wb)

guidata(hObject, handles);
plotRegionIDInfo(hObject, 2); %Display info for the first region immediately
end

function [records] = voronoiCallback(binaryImage)

if(~exist('extractCycles.m','file'))
    path2script = mfilename('fullpath');
    [pathOnly, ~, ~] = fileparts(path2script);
    addpath(genpath(pathOnly));
end

%  binaryImage = ~bwareaopen(~binaryImage(:,:,1),holeSizeFilt+1,4);
binaryImage = binaryImage(:,:,1);
paddedImage = zeros(size(binaryImage,1)+2, size(binaryImage,2)+2);
paddedImage(2:size(binaryImage,1)+1,2:size(binaryImage,2)+1) = binaryImage(:,:,1);
binaryImage = paddedImage;
[vertexCoor, EL, imageStruct] = multiLayerBorder(binaryImage,0.99,0);
[records.inputs, records.edgeSup, records.edges, records.verts, records.facesFull] = VoronoiMEX(vertexCoor, EL, [0,0],[],[],[],imageStruct.colorList,imageStruct.numNonHoles,imageStruct.labelMat);

records.imageStruct = imageStruct;
records.fromImage = true;
records.numObjects = imageStruct.numObjects;
records.numNonHoles = imageStruct.numNonHoles;
records.adjMat = imageStruct.adjMat;
records.vertexCoor = vertexCoor;
records.EL = EL;
records.imageMask = imageStruct.imageMask;
records.edges.length = length(records.edges.origin);
records.verts.length = length(records.verts.pos);
records.verts.vertexCoorID(records.verts.vertexCoorID == 0) = -1;
end


function [dataStruct, statMat] = processVoronoi(records)
[dataStruct] = processRecords(records);
[dataStruct] = extractCycles(records, dataStruct);
[dataStruct] = acyl_MajorAxis(records, dataStruct, 30);
[dataStruct] = resampleAllInteriorCycles(records,dataStruct);
[statMat] = dataStruct2Stats(records, dataStruct);
end

function PlotSub(hObject,src,event)
handles = guidata(hObject);
X = event.AffectedObject.Value;
X = 1 + round(X*(handles.records.numObjects-3));
regionID = handles.GUI2RIDMap(X);

guidata(hObject,handles);
if(regionID ~= handles.previousSubGraphState)
    plotRegionIDInfo(hObject, regionID);
end
end

function colorRootPath(hObject, cycleInfo, isInner)
handles = guidata(hObject);
if(nargin < 3 || isempty(isInner))
    switch(handles.bgfg_Toggle.SelectedObject.String)
        case get(handles.foreground_RB,'String') %incase someone renames these...
            isInner = true;
        case get(handles.background_RB,'String')
            isInner = false;
    end
end

plotIndex = handles.RID2GUIMap(cycleInfo.color);
if(handles.drawRootPath_Rainbow_Radius || handles.drawRootPath_Rainbow_Position)
    %I acknowledge how sketchy this looks
    %Matlab optimizes the plots beyond 25k points. For each edge input into
    %our plotter, there is 1 lineStrip object, as we break things up with
    %nans. This uses the stripdata field to get the number of points in
    %matlab's optimized plot to figure out what the colors are.
    %%Unfortunately will throw a warning when the graph is resized - Matlab
    %%will reoptimize the lines based on what are visible
    if(isInner)
        stripDataSpacing = diff(get(handles.plotHandle_In_RP{plotIndex}.Edge,'StripData'));
    else
        stripDataSpacing = diff(get(handles.plotHandle_Out_RP{plotIndex}.Edge,'StripData'));
    end
    
    if(handles.drawRootPath_Rainbow_Radius)
        coloringInfo = matchSizeOf_plotFromEdgeList(cycleInfo.primaryMajAxis.edge,handles.records,cycleInfo.primaryMajAxis.rad, true, stripDataSpacing);
    elseif(handles.drawRootPath_Rainbow_Position)
        coloringInfo = matchSizeOf_plotFromEdgeList(cycleInfo.primaryMajAxis.edge,handles.records,cycleInfo.primaryMajAxis.dist, true, stripDataSpacing);
    end
    %     test =
    % for i = 1:records.numObjects
    coloringInfo(isnan(coloringInfo)) = [];
    colorIndex = floor((coloringInfo/(max(coloringInfo)/1023)))+1;
    colorIndex(colorIndex > 1024) = 1024;
    if(handles.drawRootPath_Rainbow_Radius)
        colorThing = handles.jet1024;
    elseif(handles.drawRootPath_Rainbow_Position)
        colorThing = handles.hsv1024;
    end
    colorThing = [colorThing;255.*ones(1,length(colorThing))];
    coltest1 = colorThing(:,colorIndex);
    switch(isInner)
        case true
            set(handles.plotHandle_In_RP{plotIndex}.Edge,'ColorBinding','interpolated','ColorData',coltest1,'LineWidth',2)
        case false
            set(handles.plotHandle_Out_RP{plotIndex}.Edge,'ColorBinding','interpolated','ColorData',coltest1,'LineWidth',2)
    end
    % pause(0.1);
end
guidata(hObject,handles);
end


function plotRegionIDInfo(hObject, regionID)
handles = guidata(hObject);


fgcol = [];
bgcol = [];
%Clear previous graphs

if(handles.previousSubGraphState ~= -1)
    set(handles.plotHandle_In{handles.RID2GUIMap(handles.previousSubGraphState)}, 'Visible', 'off');
    set(handles.plotHandle_Out{handles.RID2GUIMap(handles.previousSubGraphState)}, 'Visible', 'off');
    set(handles.plotHandle_In_RP{handles.RID2GUIMap(handles.previousSubGraphState)}, 'Visible','off');
    set(handles.plotHandle_Out_RP{handles.RID2GUIMap(handles.previousSubGraphState)}, 'Visible', 'off');
end
if(handles.previousSubGraphState ~= regionID)
    %reset zoom only if this is from changing the reigon of interest.
    %I don't know why these are the default xlim/ylim...
    set(handles.axes3, 'xlim', [0.5, size(handles.records.imageMask,2) + 0.5])
    set(handles.axes3, 'ylim', [0.5, size(handles.records.imageMask,1) + 0.5])
end
%Set new graphs
switch(handles.bgfg_Toggle.SelectedObject.String)
    case get(handles.foreground_RB,'String') %incase someone renames these...
        %         set(handles.uitable1,'data',handles.statMat.vecMat(2:end,1:20));
        set(handles.plotHandle_In{handles.RID2GUIMap(regionID)}, 'Visible', 'on','Color',handles.foregroundSubGraph_Selected_Color,'LineWidth',handles.selectedSubGraph_LineThickness);
        
        if(handles.unselectedSubGraph_LineThickness ~= 0)
            set(handles.plotHandle_Out{handles.RID2GUIMap(regionID)}, 'Visible', 'on','Color',handles.backgroundSubGraph_Color,'LineWidth',handles.unselectedSubGraph_LineThickness);
        end
        if(handles.drawRootPath)
            set(handles.plotHandle_In_RP{handles.RID2GUIMap(regionID)}, 'Visible','on');
        end
    case get(handles.background_RB,'String')
        %         set(handles.uitable1,'data',handles.statMat.vecMat(2:end,21:40));
        set(handles.plotHandle_Out{handles.RID2GUIMap(regionID)}, 'Visible', 'on','Color',handles.backgroundSubGraph_Selected_Color,'LineWidth',handles.selectedSubGraph_LineThickness);
        if(handles.unselectedSubGraph_LineThickness ~= 0)
            set(handles.plotHandle_In{handles.RID2GUIMap(regionID)}, 'Visible', 'on','Color',handles.foregroundSubGraph_Color,'LineWidth',handles.unselectedSubGraph_LineThickness);
        end
        if(handles.drawRootPath)
            set(handles.plotHandle_Out_RP{handles.RID2GUIMap(regionID)}, 'Visible','on');
        end
end

handles.previousSubGraphState = regionID;
% [plotHandle_In, plotHandle_out] = plotSubRegion(handles.records, regionID, [1,0,0], 'y', {'Parent',handles.axes3},{'LineWidth', 2,'Parent',handles.axes3});
[handles.cycleInner, handles.cycleOuter] = getCycleInfo(handles.dataStruct,regionID);

switch(handles.bgfg_Toggle.SelectedObject.String)
    case get(handles.foreground_RB,'String') %incase someone renames these...
        cycleInfo=handles.cycleInner;
    case get(handles.background_RB,'String')
        cycleInfo=handles.cycleOuter;
end
drawnow;
guidata(hObject,handles);

% colorRootPath(hObject, cycleInfo);
updateBP_Axes(hObject, handles, cycleInfo);
handles = guidata(hObject);
guidata(hObject,handles);
end

function updateBP_Axes(hObject, handles, cycleInfo)
handles = guidata(hObject);
bpPlot = plot(0:length(cycleInfo.boundaryDiff)-1,cycleInfo.boundaryDiff,'Parent', handles.axes4,'Color','b');
set(handles.axes4,'xlim',[0,length(cycleInfo.boundaryDiff)-1]);
radPlot = plot(cycleInfo.primaryMajAxis.dist, cycleInfo.primaryMajAxis.rad,'Parent', handles.axes5,'Color','b');
set(handles.axes5,'xlim',[0,cycleInfo.primaryMajAxis.dist(end)]);

if(handles.drawRootPath_Rainbow_Radius || handles.drawRootPath_Rainbow_Position)
    
    if(handles.drawRootPath_Rainbow_Radius)
        coloringInfo = cycleInfo.primaryMajAxis.rad;
    elseif(handles.drawRootPath_Rainbow_Position)
        coloringInfo = cycleInfo.primaryMajAxis.dist;
    end
    
    % for i = 1:records.numObjects
    colorIndex = floor((coloringInfo/(max(coloringInfo)/1023)))+1;
    colorIndex(colorIndex > 1024) = 1024;
    if(handles.drawRootPath_Rainbow_Radius)
        colorThing = handles.jet1024;
    elseif(handles.drawRootPath_Rainbow_Position)
        colorThing = handles.hsv1024;
    end
    colorThing = [colorThing;255.*ones(1,length(colorThing))];
    coltest1 = colorThing(:,colorIndex);
    drawnow;
    set(radPlot.Edge,'ColorBinding','interpolated','ColorData',coltest1)
    %     pause(1)
    
end

set(handles.text12,'String',[num2str(handles.RID2GUIMap(cycleInfo.color)) ' / ' num2str(handles.records.numObjects-2)]);
guidata(hObject,handles);

end
% --- Executes on slider movement.
function slider1_Callback(hObject, eventdata, handles)
% hObject    handle to slider1 (see GCBO)
% eventdata  reserved - to be defined in a future version of MATLAB
% handles    structure with handles and user data (see GUIDATA)

% Hints: get(hObject,'Value') returns position of slider
%        get(hObject,'Min') and get(hObject,'Max') to determine range of slider
end

% --- Executes during object creation, after setting all properties.
function slider1_CreateFcn(hObject, eventdata, handles)
% hObject    handle to slider1 (see GCBO)
% eventdata  reserved - to be defined in a future version of MATLAB
% handles    empty - handles not created until after all CreateFcns called

% Hint: slider controls usually have a light gray background.
if isequal(get(hObject,'BackgroundColor'), get(0,'defaultUicontrolBackgroundColor'))
    set(hObject,'BackgroundColor',[.9 .9 .9]);
end

end

% --- Executes during object creation, after setting all properties.
function uitable1_CreateFcn(hObject, eventdata, handles)
% hObject    handle to uitable1 (see GCBO)
% eventdata  reserved - to be defined in a future version of MATLAB
% handles    empty - handles not created until after all CreateFcns called
set(hObject,'ColumnName',{'Mean Radius', 'STDev Radius', 'Third Moment Radius', 'Fourth Moment Radius', 'Min Radius', 'Max Radius', 'Mean Boundary Difference', 'STDev Boundary Profile Difference', 'Max Boundary Profile Difference', 'BPD AUC 0th Quartile', 'BPD Num Crossings 0th Quartile', 'BPD AUC 25th Quartile', 'BPD Num Crossings 25th Quartile', 'BPD AUC 50th Quartile', 'BPD Num Crossings 50th Quartile', 'BPD AUC 75th Quartile', 'BPD Num Crossings 75th Quartile', 'Boundary Perimeter', 'Boundary Area', 'IsOuterBoundaryFlag'})
end
% --- Executes when entered data in editable cell(s) in uitable1.
function uitable1_CellEditCallback(hObject, eventdata, handles)
% hObject    handle to uitable1 (see GCBO)
% eventdata  structure with the following fields (see MATLAB.UI.CONTROL.TABLE)
%	Indices: row and column indices of the cell(s) edited
%	PreviousData: previous data for the cell(s) edited
%	EditData: string(s) entered by the user
%	NewData: EditData or its converted form set on the Data property. Empty if Data was not changed
%	Error: error string when failed to convert EditData to appropriate value for Data
% handles    structure with handles and user data (see GUIDATA)
end


function edit3_Callback(hObject, eventdata, handles)
% hObject    handle to edit3 (see GCBO)
% eventdata  reserved - to be defined in a future version of MATLAB
% handles    structure with handles and user data (see GUIDATA)

% Hints: get(hObject,'String') returns contents of edit3 as text
%        str2double(get(hObject,'String')) returns contents of edit3 as a double


end
% --- Executes during object creation, after setting all properties.
function edit3_CreateFcn(hObject, eventdata, handles)
% hObject    handle to edit3 (see GCBO)
% eventdata  reserved - to be defined in a future version of MATLAB
% handles    empty - handles not created until after all CreateFcns called

% Hint: edit controls usually have a white background on Windows.
%       See ISPC and COMPUTER.
if ispc && isequal(get(hObject,'BackgroundColor'), get(0,'defaultUicontrolBackgroundColor'))
    set(hObject,'BackgroundColor','white');
end
end


% --- Executes when selected object is changed in bgfg_Toggle.
function bgfg_Toggle_SelectionChangedFcn(hObject, eventdata, handles)
% hObject    handle to the selected object in bgfg_Toggle
% eventdata  reserved - to be defined in a future version of MATLAB
% handles    structure with handles and user data (see GUIDATA)
switch(eventdata.NewValue.String)
    case get(handles.foreground_RB,'String') %incase someone renames these...
        plotRegionIDInfo(hObject, handles.cycleInner.color);
        set(handles.uitable1,'data',handles.statMat.vecMat(handles.GUI2RIDMap,1:20));
        %         set(handles.uitable2,'data',handles.statMat.vecMat(2:end,21:40)); %??22:40
        set(handles.topTable_Str,'String','Foreground');
        %         set(handles.bottomTable_Str,'String','Background');
    case get(handles.background_RB,'String')
        plotRegionIDInfo(hObject, handles.cycleOuter.color);
        set(handles.uitable1,'data',handles.statMat.vecMat(handles.GUI2RIDMap,21:40));
        %         set(handles.uitable2,'data',handles.statMat.vecMat(2:end,1:20)); %??22:40
        set(handles.topTable_Str,'String','Background');
        %         set(handles.bottomTable_Str,'String','Foreground');
end

end
