# Supplementary material for: Shape-to-graph mapping method for efficient characterization and classification of complex geometries in biological images
Source: PLoS Comput Biol. 2020 Sep 3;16(9):e1007758. doi: 10.1371/journal.pcbi.1007758 (PMC7494120; doi:10.1371/journal.pcbi.1007758)
Supplement: S1 File — (ZIP) [file pcbi.1007758.s007.zip › SCRIPTs_and_GUIs/analyzeGraph.m]

function [dataStruct, statMat] = analyzeGraph(records)
%%Accepts the records structure output from runVoronoi, and extracts
%%metrics for the boundaries. Raw measurements are stored in dataStruct.
%%Extracted metrics are stored in statMat.
%INPUTS:
%   records: structure from Voronoi Construction.
%OUTPUTS:
%   dataStruct: Contains raw information about each subregion
%   statMat:    Contains 40 metrics extracted from each subregion

%%See "Information" in the Voronoi_Analysis folder for more information.
%%About these functions

%%Identify bridges/hubs
[dataStruct] = processRecords(records);

%%Compute boundary profile for all subregions
[dataStruct] = extractCycles(records, dataStruct);

%%For 'acyclic' objects, identify the major axis
[dataStruct] = acyl_MajorAxis(records, dataStruct, 30);

%%Resample the root cycle at even intervals for all SubRegions
[dataStruct] = resampleAllInteriorCycles(records,dataStruct);

%%Compute 40 metrics from the boundaries
[statMat] = dataStruct2Stats(records, dataStruct);


end
