# Supplementary material for: Shape-to-graph mapping method for efficient characterization and classification of complex geometries in biological images
Source: PLoS Comput Biol. 2020 Sep 3;16(9):e1007758. doi: 10.1371/journal.pcbi.1007758 (PMC7494120; doi:10.1371/journal.pcbi.1007758)
Supplement: S1 File — (ZIP) [file pcbi.1007758.s007.zip › SCRIPTs_and_GUIs/runVoronoi.m]

function [records, figHandle] = runVoronoi(filtSize)
%%runVoronoi will prompt the user to select an image. The boundaries in the
%%selected image will be identified, and records output will be constructed.
%INPUTS:
%   filtSize: A number which indicates the size of all holes (in pixels)
%   that will be filled prior to processing the image
%OUTPUTS:
%   records: A large structure which contains information about the graph
%PLOTS:
%   Voronoi Diagram in foreground, colored by subregion
%   Voronoi Diagram in background, colored by subregion

if(nargin < 1 || isempty(filtSize))
    filtSize = 1;
end
if(~exist('plotFromEdgeList.m','file'))
    path2script = mfilename('fullpath');
    [pathOnly, ~, ~] = fileparts(path2script);
    % cd(pathOnly);
    % mainDir = cd;
    addpath(genpath(pathOnly));
    % javaaddpath([mainDir filesep 'JAVA' filesep 'build' filesep]);
end
[picName,dirName] = uigetfile({'*.jpg;*.tif;*.tiff;*.png;*.gif','All Image Files';...
    '*.*','All Files' });

im = imread([dirName picName]);

[records] = imageVoronoi(im, filtSize);

%%Plotting Code using plotVoronoiSkeleton
cmap = jet(records.numObjects);

figure('position',[0,0,size(records.imageMask,2)/2,size(records.imageMask,1)/2]);
subplot('position',[0,0,1,1],'units','normalized'); 
imshow(records.imageMask); 
hold on;
for i = 1:records.numObjects
    plotSubRegion(records, i, cmap(i,:),[],{'LineWidth',1},{});
end
% plotVoronoiSkeleton(records, 0, [0,0,1], 1, 2,{'LineWidth',1});


figHandle(2) = figure('position',[0,0,size(records.imageMask,2)/2,size(records.imageMask,1)/2]);
subplot('position',[0,0,1,1],'units','normalized');
imshow(records.imageMask); 
hold on;
for i = 1:records.numObjects
    plotSubRegion(records, i, [],cmap(i,:),{},{'LineWidth',1});
end
% plotVoronoiSkeleton(records, 0, [0,0,1], 1, 1,{'LineWidth',1});
end
