# Supplementary material for: Shape-to-graph mapping method for efficient characterization and classification of complex geometries in biological images
Source: PLoS Comput Biol. 2020 Sep 3;16(9):e1007758. doi: 10.1371/journal.pcbi.1007758 (PMC7494120; doi:10.1371/journal.pcbi.1007758)
Supplement: S1 File — (ZIP) [file pcbi.1007758.s007.zip › SCRIPTs_and_GUIs/Voronoi_Analysis/getCycleInfo.m]

function [cycleInner, cycleOuter] = getCycleInfo(dataStruct,regionID)
%%Returns the foreground and background cycleInfo structure from 
%%dataStruct for the given regionID
%INPUTS:
%   dataStruct: structure from Voronoi Construction.
%   regionID: Number 1 to records.numObjects to select a boundary.
%OUTPUTS:
%   cycleInner, cycleOuter: cycleInfo structure in the foreground and
%   background for the given regionID. 
%NOTE: Boundaries on the outermost edge of the image may be unbounded, and
%in this case, will not have an outer cycle. cycleOuter will be empty.


cycleInner = [];
cycleOuter = [];
INNERFOUND = false;
OUTERFOUND = false;
% if(regionID == 1)
%     warning('regionID == 1 lacks any background info, as the background is unbounded')
%     OUTERFOUND = true;
% end
for i = 1:dataStruct.loop.numInObjectEnclosingHole
    if(dataStruct.loop.object.enclosing(i).color == regionID)
        cycleInner = dataStruct.loop.object.enclosing(i);
        INNERFOUND = true;
        break;
    end
end
if(~INNERFOUND)
    for i = 1:dataStruct.loop.numInObjectEnclosedByHole
        if(regionID == dataStruct.loop.object.enclosed(i).color)
            cycleInner = dataStruct.loop.object.enclosed(i);
            INNERFOUND = true;
            break;
        end
    end
end
if(~INNERFOUND)
    for i = 1:dataStruct.loop.numInObjectNoEnclosure
        if(regionID == dataStruct.loop.object.acyclic(i).color)
            cycleInner = dataStruct.loop.object.acyclic(i);
            INNERFOUND = true;
            break;
        end
    end
end
for i = 1:dataStruct.loop.numInHoleEnclosingObject
    if(regionID == dataStruct.loop.hole.enclosing(i).color)
        cycleOuter = dataStruct.loop.hole.enclosing(i);
        OUTERFOUND = true;
        break;
    end
end
if(~OUTERFOUND)
    for i = 1:dataStruct.loop.numInHoleEnclosedByObject
        if(regionID == dataStruct.loop.hole.enclosed(i).color)
            cycleOuter = dataStruct.loop.hole.enclosed(i);
            
            OUTERFOUND = true;
            break;
        end
    end
end
if(~OUTERFOUND)
    for i = 1:dataStruct.loop.numInHoleNoEnclosure
        if(regionID == dataStruct.loop.hole.acyclic(i).color)
            cycleOuter = dataStruct.loop.hole.acyclic(i);
            OUTERFOUND = true;
            break;
        end
    end
end
