# Supplementary material for: Shape-to-graph mapping method for efficient characterization and classification of complex geometries in biological images
Source: PLoS Comput Biol. 2020 Sep 3;16(9):e1007758. doi: 10.1371/journal.pcbi.1007758 (PMC7494120; doi:10.1371/journal.pcbi.1007758)
Supplement: S1 File — (ZIP) [file pcbi.1007758.s007.zip › SCRIPTs_and_GUIs/Voronoi_Analysis/acyl_MajorAxis.m]

function [dataStruct] = acyl_MajorAxis(records,dataStruct,filtSize)
%%Finds the 'longest path' inside acyclic objects to extract width
%%distribution metrics.
%INPUTS:
%   records: structure from Voronoi Construction.
%   dataStruct: dataStruct structure after running extractCycles
%OUTPUTS:
%   dataStruct: Now with updated .primaryMajAxis field in acyclic subregions.

for i = 1:dataStruct.loop.numInObjectNoEnclosure
    dataStruct.loop.object.acyclic(i).primaryMajAxis = majorAxis_FromRoot(records,dataStruct.loop.object.acyclic(i),filtSize);
end
for i = 1:dataStruct.loop.numInHoleNoEnclosure
    dataStruct.loop.hole.acyclic(i).primaryMajAxis = majorAxis_FromRoot(records,dataStruct.loop.hole.acyclic(i),filtSize);
end
end
