# Supplementary material for: Shape-to-graph mapping method for efficient characterization and classification of complex geometries in biological images
Source: PLoS Comput Biol. 2020 Sep 3;16(9):e1007758. doi: 10.1371/journal.pcbi.1007758 (PMC7494120; doi:10.1371/journal.pcbi.1007758)
Supplement: S1 File — (ZIP) [file pcbi.1007758.s007.zip › SCRIPTs_and_GUIs/Voronoi_Analysis/resampleAllInteriorCycles.m]

function dataStruct = resampleAllInteriorCycles(records,dataStruct)
%%Evenly Resamples the root cycle in each subregion to compute metrics from the
%%width distribution
%INPUTS:
%   records: structure from Voronoi Construction.
%   dataStruct: dataStruct structure after running acyl_MajorAxis
%OUTPUTS:
%   dataStruct: Now with updated .resampled field in each cycle.


for i = 1:dataStruct.loop.numInObjectEnclosingHole
    [dataStruct.loop.object.enclosing(i).resampled.pos,...
        dataStruct.loop.object.enclosing(i).resampled.rad]= resamplePath(records, dataStruct.loop.object.enclosing(i).EL, 0.5);
end
for i = 1:dataStruct.loop.numInObjectEnclosedByHole
    [dataStruct.loop.object.enclosed(i).resampled.pos,...
        dataStruct.loop.object.enclosed(i).resampled.rad] = resamplePath(records, dataStruct.loop.object.enclosed(i).EL, 0.5);
end
for i = 1:dataStruct.loop.numInObjectNoEnclosure
    [dataStruct.loop.object.acyclic(i).resampled.pos,...
        dataStruct.loop.object.acyclic(i).resampled.rad]  = resamplePath(records,dataStruct.loop.object.acyclic(i).primaryMajAxis.edge, 0.5);
end
for i = 1:dataStruct.loop.numInHoleEnclosingObject
    [dataStruct.loop.hole.enclosing(i).resampled.pos,...
        dataStruct.loop.hole.enclosing(i).resampled.rad] = resamplePath(records, dataStruct.loop.hole.enclosing(i).EL, 0.5);
end
for i = 1:dataStruct.loop.numInHoleEnclosedByObject
    [dataStruct.loop.hole.enclosed(i).resampled.pos,...
        dataStruct.loop.hole.enclosed(i).resampled.rad] = resamplePath(records, dataStruct.loop.hole.enclosed(i).EL, 0.5);
end
for i = 1:dataStruct.loop.numInHoleNoEnclosure
   [dataStruct.loop.hole.acyclic(i).resampled.pos,...
        dataStruct.loop.hole.acyclic(i).resampled.rad] = resamplePath(records, dataStruct.loop.hole.acyclic(i).primaryMajAxis.edge, 0.5);
end
end
