# Supplementary material for: Shape-to-graph mapping method for efficient characterization and classification of complex geometries in biological images
Source: PLoS Comput Biol. 2020 Sep 3;16(9):e1007758. doi: 10.1371/journal.pcbi.1007758 (PMC7494120; doi:10.1371/journal.pcbi.1007758)
Supplement: S1 File — (ZIP) [file pcbi.1007758.s007.zip › SCRIPTs_and_GUIs/Common_Code/plotSubRegion.m]

function [innerHandle, outerHandle] = plotSubRegion(records, regionID, colorInner, colorOuter, lineParamInner, lineParamOuter)
%This plots the inner and outer boundaries for a specific subregion
%Inputs
%   Records – from graph construction
% 	regionID – number from 1 to records.numObjects indicating which subregion to plot
% 	colorMat_Inner – color of the inner region (leave empty to skip plotting)
% 	colorMat_Outer – color of the outer region (leave empty to skip plotting)
% 	lineParams_Inner – Cell containing line parameters to pass to the plotting function (Empty cell or no argument to use defaults)
% 	lineParams_Outer – Cell containing line parameters to pass to the plotting function for the outer subregion (Empty Cell or no argument to use defaults).
%Outputs
% 	Handle to the inner and outer plot functions

skipInner = false;
skipOuter = false;
if(isempty(colorInner))
    skipInner = true;
end
if(nargin < 4 || isempty(colorOuter))
    skipOuter = true;
end
if(nargin < 5 || isempty(lineParamInner))
    lineParamInner = {'LineWidth',1};
end
if(nargin < 6 || isempty(lineParamOuter))
    lineParamOuter = {'LineWidth',1};
end
innerHandle = [];
outerHandle = [];
%0 - in object, 1 - in background, 2 - on border
vertList_Binary_INNER = (records.verts.locationType(:,1) == 0 | records.verts.locationType(:,1) == 2) & (records.verts.color(:,1) == regionID | records.verts.color(:,2) == regionID | records.verts.color(:,3) == regionID);
vertList_Binary_OUTER = (records.verts.locationType(:,1) == 1 | records.verts.locationType(:,1) == 2) & (records.verts.color(:,1) == regionID | records.verts.color(:,2) == regionID | records.verts.color(:,3) == regionID);

if(~skipInner)
innerHandle = plotVoronoiSubGraph_vertList(records,vertList_Binary_INNER, colorInner, lineParamInner);
end
if(~skipOuter)
outerHandle = plotVoronoiSubGraph_vertList(records,vertList_Binary_OUTER, colorOuter, lineParamOuter);
end
