# Supplementary material for: Shape-to-graph mapping method for efficient characterization and classification of complex geometries in biological images
Source: PLoS Comput Biol. 2020 Sep 3;16(9):e1007758. doi: 10.1371/journal.pcbi.1007758 (PMC7494120; doi:10.1371/journal.pcbi.1007758)
Supplement: S1 File — (ZIP) [file pcbi.1007758.s007.zip › SCRIPTs_and_GUIs/Common_Code/plotFromEdgeList.m]

function lineHandle = plotFromEdgeList(edgeListSubGraph,records,colorMat, lineParams)
%This is the core plotting function. It is used by the majority of other functions to actually draw the diagram.
%Inputs:
% 	EdgeListSubgraph - List of all edges to be included in the plot
% 	Records – From Voronoi Construction
% 	colorMat – Color to draw these edges
% 	lineParams – See above
%Outputs:	
% 	Voronoi diagram drawn for the selected edges in the desired color, and handles to said plot

if(nargin < 4 || isempty(lineParams))
    lineParams = {'LineWidth',1};
%     if(ishold)
%         figHandle = gca;
%     else
%         figHandle = figure;
%     end
end
if(islogical(edgeListSubGraph) || length(edgeListSubGraph) == records.edges.length)
   vecList = 1:records.edges.length;
   edgeListSubGraph = vecList(edgeListSubGraph);
end
% if(peturbNormDirBy
%%Assumes no half edge twins.  At worst, this will just leave to each half
%%edge being plotted twice
% resetHoldState = 0;
% if(ishold == 0)
%     cla;
%     resetHoldState = 1;
%     hold on;
% end
numQuads = sum(records.edges.dist(edgeListSubGraph) > 100*eps & (records.edges.edgeType(edgeListSubGraph) == 2 | records.edges.edgeType(edgeListSubGraph) == 102));
numLin = sum(records.edges.edgeType(edgeListSubGraph) ~= 2 & records.edges.edgeType(edgeListSubGraph) ~= 102 & records.edges.dist(edgeListSubGraph) > 10^-7);
numPoints = nan(3*numLin + 21*numQuads,2);
index = 1;
for i = 1:length(edgeListSubGraph)
    edgeID = edgeListSubGraph(i);
    if(records.edges.dist(edgeID) > 10^-7)
        vertA = records.verts.pos(records.edges.origin(edgeID,1),:);
        vertB = records.verts.pos(records.edges.origin(edgeID,2),:);
        if(records.edges.edgeType(edgeID) == 2 || records.edges.edgeType(edgeID) == 102)
            if(abs(vertA(1) - vertB(1)) >= sqrt(eps) || abs(vertA(2) - vertB(2)) >= sqrt(eps))         
            t = linspace(0,1,20);
            pt2 = records.edges.controlPoint(edgeID,:);%edge(10:11); %%control point for bezeir curve
            bCurve = kron((1-t).^2,vertA') + kron(2*(1-t).*t,pt2') + kron(t.^2,vertB');
%             bCurveAlt =  kron((1-t).^2,[vertA(1),vertA(2)]') + kron(2*(1-t).*t,pt2') + kron(t.^2,[vertB(1),vertB(2)]');
            numPoints(index:index+20,:) = [bCurve';nan,nan];
            %pt2test=getBezeir_ARR(lineobj,point,vertA,vertB);

            index=index+21;
            end
        else
            numPoints(index:index+2,:) = [vertA(1),vertA(2);vertB(1),vertB(2);nan,nan];
            index=index+3;
        end
    end
end
lineHandle = line(numPoints(:,1),numPoints(:,2),'color',colorMat,lineParams{:});
% if(resetHoldState)
%     hold off;
% end
end
