# Supplementary material for: Shape-to-graph mapping method for efficient characterization and classification of complex geometries in biological images
Source: PLoS Comput Biol. 2020 Sep 3;16(9):e1007758. doi: 10.1371/journal.pcbi.1007758 (PMC7494120; doi:10.1371/journal.pcbi.1007758)
Supplement: S1 File — (ZIP) [file pcbi.1007758.s007.zip › SCRIPTs_and_GUIs/Voronoi_Construction/BuildVoronoi.m]

function records = BuildVoronoi(vertexCoor, EL, imageStruct)

[records.inputs, records.edgeSup, records.edges, records.verts, records.facesFull] = VoronoiMEX(vertexCoor, EL, [0,0],[],[],[],imageStruct.colorList,imageStruct.numNonHoles,imageStruct.labelMat);
records.imageStruct = imageStruct;
records.fromImage = true;
records.numObjects = imageStruct.numObjects;
records.numNonHoles = imageStruct.numNonHoles;
records.adjMat = imageStruct.adjMat;
records.vertexCoor = vertexCoor;
records.EL = EL;
records.imageMask = imageStruct.imageMask;
records.edges.length = length(records.edges.origin);
records.verts.length = length(records.verts.pos);
records.verts.vertexCoorID(records.verts.vertexCoorID == 0) = -1; %temp fix
