# Supplementary material for: Shape-to-graph mapping method for efficient characterization and classification of complex geometries in biological images
Source: PLoS Comput Biol. 2020 Sep 3;16(9):e1007758. doi: 10.1371/journal.pcbi.1007758 (PMC7494120; doi:10.1371/journal.pcbi.1007758)
Supplement: S1 File — (ZIP) [file pcbi.1007758.s007.zip › SCRIPTs_and_GUIs/Voronoi_Construction/imageVoronoi.m]

%%Accepts an image and a filtersize, extracts borders, and passes the
%%information into the Voronoi Diagram generator.
function [records] = imageVoronoi(im, filtSize)

if(filtSize > 0)
imageName = ~bwareaopen(~im(:,:,1),filtSize+1,4);
end

%Pad the image so no part is touching the border
imageTest = zeros(size(imageName,1)+2, size(imageName,2)+2);
imageTest(2:size(imageName,1)+1,2:size(imageName,2)+1) = imageName(:,:,1);
imageName = imageTest;


%Identify all edges. 0.99 indicates the level which we peturb corner
%vertices.
[vertexCoor, EL, imageStruct] = multiLayerBorder(imageName,0.99,0);

%Constructs the Voronoi Diagram
records = BuildVoronoi(vertexCoor, EL, imageStruct);
end
