# Supplementary material for: Shape-to-graph mapping method for efficient characterization and classification of complex geometries in biological images
Source: PLoS Comput Biol. 2020 Sep 3;16(9):e1007758. doi: 10.1371/journal.pcbi.1007758 (PMC7494120; doi:10.1371/journal.pcbi.1007758)
Supplement: S1 File — (ZIP) [file pcbi.1007758.s007.zip › SCRIPTs_and_GUIs/Voronoi_Construction/testPerf_Def.m]

function records = testPerf_Def()
holeSizeFilt = 0;
im = imread(['invbinary MAX intensity_DT2.tif']);
% if(filtSize > 0)
imageName = ~bwareaopen(~im(:,:,1),holeSizeFilt+1,4);
% end
imageTest = zeros(size(imageName,1)+2, size(imageName,2)+2);
imageTest(2:size(imageName,1)+1,2:size(imageName,2)+1) = imageName(:,:,1);
imageName = imageTest;
% imwrite(imageName,[dirName 'FiltIM' filesep 'filteredIm_' imageFilesName]);
%ImageStruct: numObjects, numNonHoles, objLength,colorList, pixelIndOffset, labelMat, adjMat
[vertexCoor, EL, imageStruct] = multiLayerBorder(imageName,0.99,0);

tic;
[records.inputs, records.edgeSup, records.edges, records.verts, records.facesFull] = VoronoiMEX(vertexCoor, EL, [0,0],[],[],[],imageStruct.colorList,imageStruct.numNonHoles,imageStruct.labelMat);
disp(['Runtime: ' num2str(toc) 's']); 

records.imageStruct = imageStruct;
records.fromImage = true;
records.numObjects = imageStruct.numObjects;
records.numNonHoles = imageStruct.numNonHoles;
records.adjMat = imageStruct.adjMat;
records.vertexCoor = vertexCoor;
records.EL = EL;
records.imageMask = imageStruct.imageMask;
records.edges.length = length(records.edges.origin);
records.verts.length = length(records.verts.pos);

cm = jet(records.numNonHoles);
figure
imshow(records.imageMask);
hold on;
for i = 1:records.numNonHoles
    plotVoronoiSkeleton_SingleRegion(records,i,cm(i,:));
end

end
