# Supplementary material for: Shape-to-graph mapping method for efficient characterization and classification of complex geometries in biological images
Source: PLoS Comput Biol. 2020 Sep 3;16(9):e1007758. doi: 10.1371/journal.pcbi.1007758 (PMC7494120; doi:10.1371/journal.pcbi.1007758)
Supplement: S1 File — (ZIP) [file pcbi.1007758.s007.zip › SCRIPTs_and_GUIs/Voronoi_Analysis/Processing/mexBetweenessCentralityGenerator.m]

clear all
V.pos = coder.typeof(0,[inf,2]);
V.rad = coder.typeof(0,[inf,1]);
V.borderRegions = coder.typeof(0,[inf,2]);
V.vertexCoorID = coder.typeof(0,[inf,1]);
V.locationType = coder.typeof(0,[inf,1]);
V.degree = coder.typeof(0,[inf,1]);
V.edgeIDList = coder.typeof(0,[inf,4]);
V.color = coder.typeof(0,[inf,3]);
V.infinite = coder.typeof(0,[inf,1]);
V.length = coder.typeof(0,[1,1]);

         E.twinID = coder.typeof(0,[inf,1]);
         E.edgeType = coder.typeof(0,[inf,1]);
         E.origin = coder.typeof(0,[inf,2]);
         E.dist = coder.typeof(0,[inf,1]);
         E.dir = coder.typeof(0,[inf,2]);
         E.obj= coder.typeof(0,[inf,1]);
         E.color= coder.typeof(0,[inf,1]);
         E.controlPoint = coder.typeof(0,[inf,2]);
         E.faceID = coder.typeof(0,[inf,1]);
         E.length = coder.typeof(0,[1,1]);
         
         color = coder.typeof(0,[1,1]);
         vertFilterList = coder.typeof(true,[inf,1]);
         location = coder.typeof(0,[1,1]);
         r2sV = coder.typeof(0,[inf,1]);
         s2rV = coder.typeof(0,[inf,1]);
         nonLeafVerts = coder.typeof(true,[inf,1]);
         
codegen mexBetweenessCentrality -args {V,E,color,vertFilterList,location,r2sV,s2rV,nonLeafVerts}
