# Supplementary material for: Shape-to-graph mapping method for efficient characterization and classification of complex geometries in biological images
Source: PLoS Comput Biol. 2020 Sep 3;16(9):e1007758. doi: 10.1371/journal.pcbi.1007758 (PMC7494120; doi:10.1371/journal.pcbi.1007758)
Supplement: S1 File — (ZIP) [file pcbi.1007758.s007.zip › SCRIPTs_and_GUIs/Voronoi_Analysis/Processing/BetweenessCentrality.m]

function betweenness = BetweenessCentrality(V,E,loopStruct)
color = loopStruct.color;
% vertSubGraph = loopStruct.subGraphVerts;
vertFilterList = loopStruct.binaryFilt;
location = loopStruct.objectNumber;
nonLeafVerts = true(size(vertFilterList));
nonLeafVerts(loopStruct.boundaryVerts) = false;

% E = records.edges;
% V = records.verts;
%%Remove these
r2sV              = loopStruct.records2SubgraphMap_Vertices;%find(vertFilterList); %subGraph to records Mapping for vertices
s2rV              = loopStruct.subgraph2RecordsMap_Vertices;%sparse(size(vertFilterList)); %records to subgraph mapping for vertices


% r2sV(vertFilterList) = 1:length(s2rV);
% nonCycleFlag = 1;

% colorInd = 1;
% edgeFilterList       = E.color(:) == color & V.borderRegions(E.origin(:,1),colorInd) == location;
% s2rE                 = find(edgeFilterList);
% r2sE                 = sparse(size(edgeFilterList));
% r2sE(edgeFilterList) = 1:length(s2rE);
%edgeSubGraph         = records.halfEdge(edgeFilterList,:);


% fullGraphBinary = zeros(size(records.vorVert,1),1);

% validStartPoints = find(vertFilterList & nonLeafVerts);
% betweenness = zeros(length(validStartPoints),1);
% disp('matlab coder')
% tic;
betweenness = mexBetweenessCentrality_mex(V,E,color,vertFilterList,location,full(r2sV)',s2rV,nonLeafVerts);
% disp(num2str(toc))
% disp('matlab')
% 
% tic;
% 
% for vsp = 1:length(validStartPoints)
%     vertexCollectionList = zeros(sum(vertFilterList),1);
%     edgeCollectionList   = zeros(sum(edgeFilterList),1);
%     
%     edgeProcessed        = zeros(size(edgeFilterList),'uint8');
%     vertexTerminal       = V.vertexCoorID(:) ~= -1;
%     vertexTerminal_SubGraph = V.vertexCoorID(vertFilterList) ~= -1;
%     vertexTerminal_SubGraph_Proc = vertexTerminal_SubGraph;
%     vertexTerminal_SubGraph_Index = find(vertexTerminal_SubGraph);
%     vertexTerminal_circList = zeros(size(vertexTerminal_SubGraph_Index));
%     childEdge  = zeros(size(s2rV,1),2);
%     parentEdge = zeros(size(s2rV,1),2); %%'2' because concave edges can have two parents
%     radMatrix  = zeros(size(s2rV,1),1);
%     distMatrix = zeros(size(s2rV,1),1);
%     dirMat = zeros(size(s2rV,1),2);
%     startPoint = validStartPoints(vsp);%s2rV(startPointID);%records.vorVert(s2rV(startPointID),:);
%     startPointID = r2sV(startPoint);
%     dirMat(1,:) = -[0,1];  %downward at start
%     radMatrix(1) = V.rad(startPoint);%startPoint(3);
%     distMatrix(1) = 0;
%     vertexCollectionList(1) = startPoint;%s2rV(startPointID);
%     parentEdge((startPointID),1) = -1;
%     endState = 0;
%     iter = 1;
%     dbgplot = 0;
%     reversing = 0;
%     terminals = 0;
%     startingVertexInd = vertexCollectionList(1);
%     %%loop until a termination condition has been met
%     while(~endState)
%         %     if(totalCount == 187)
%         %         disp('pause')
%         %     end
%         curVert = vertexCollectionList(iter);%records.vorVert(vertexCollectionList(iter),:);
%         if(~vertexTerminal(vertexCollectionList(iter))) %%If it is not a terminal vertex...
%             if(parentEdge(r2sV(vertexCollectionList(iter)),2) == 0) %%Store the parent edge
%                 parEdge = parentEdge(r2sV(vertexCollectionList(iter)),1);
%             else
%                 parEdge = parentEdge(r2sV(vertexCollectionList(iter)),2);
%             end
%             edgeIndexMatrixFiltConnected  = V.edgeIDList(curVert,1:V.degree(curVert));%curVert(9:8+curVert(8));		%%Edges connected to this vertex
%             edgeIndexMatrixFiltInSubGraph = edgeIndexMatrixFiltConnected(edgeFilterList(edgeIndexMatrixFiltConnected));  %%Edges in subgraph region
%             edgeIndexMatrixFiltNoReverse  = edgeIndexMatrixFiltInSubGraph((edgeIndexMatrixFiltInSubGraph) ~= parEdge); %%Edge is not an immediate reversal
%             edgeIndexMatrixFinal          = edgeIndexMatrixFiltNoReverse(~edgeProcessed(edgeIndexMatrixFiltNoReverse)); %%Edge has not been touched
%             
%             if(isempty(edgeIndexMatrixFinal) && vertexCollectionList(iter) == startingVertexInd && nonCycleFlag)
%                 %%all paths exhausted, terminate...
%                 iter = iter + 1; %to not purge information...
%                 endState = 1;
%                 break;
%             elseif(isempty(edgeIndexMatrixFinal)) %%If no edges are valid, reverse
%                 iter = iter - 1;
%                 if(dbgplot)
%                     plot(V.pos(curVert,1),V.pos(curVert,2),'rx','MarkerSize',6,'MarkerFaceColor','r');
%                     xlim([V.pos(curVert,1)-20,V.pos(curVert,1)+20]);
%                     ylim([V.pos(curVert,2)-20,V.pos(curVert,2)+20]);
%                     %                 f = getframe;
%                     totalCount = totalCount + 1;
%                     %                 imwrite(f.cdata,strcat('D:\Miracles\uglyAGAIN',num2str(totalCount), '.tiff'));
%                     drawnow;
%                 end
%                 reversing = 1;
%             else
%                 if(dbgplot && ~reversing)
%                     plot(V.pos(curVert,1),V.pos(curVert,2),'go','MarkerSize',6,'MarkerFaceColor','g');
%                     xlim([V.pos(curVert,1)-20,V.pos(curVert,1)+20]);
%                     ylim([V.pos(curVert,2)-20,V.pos(curVert,2)+20]);
%                     totalCount = totalCount + 1;
%                     %                 f = getframe;
%                     %                 imwrite(f.cdata,strcat('D:\Miracles\uglyAGAIN',num2str(totalCount), '.tiff'));
%                     drawnow;
%                 end
%                 reversing = 0;
%                 if(length(edgeIndexMatrixFinal) == 1) %%Don't test if only one edge is there
%                     edgeInd = edgeIndexMatrixFinal;
%                 else
%                     angleMat = zeros(size(edgeIndexMatrixFinal));
%                     for i = 1:length(edgeIndexMatrixFinal)
%                         edge = edgeIndexMatrixFinal(i);%records.halfEdge(edgeIndexMatrixFinal(i),:);
%                         twinEdge = E.twinID(edge);%records.halfEdge(edge(1),:);
%                         if(sqrt(E.dir(edge,1)^2 + E.dir(edge,2)^2) < sqrt(eps))
%                             %This code branch is outdated, but there for safety
%                             noEdgeFound = 1;
%                             parEdge_T = E.twinID(edge);%edge(1); %%Twin edge, temporary parent edge for this cycle
%                             twinVert = E.origin(edge,2);%records.vorVert(edge(4),:);
%                             while(noEdgeFound)
%                                 zeroedgeIndexMatrixFiltConnected  = V.edgeIDList(twinVert,1:V.degree(twinVert));%twinVert(9:8+twinVert(8));		%%Edges connected to this vertex
%                                 zeroedgeIndexMatrixFiltInSubGraph = zeroedgeIndexMatrixFiltConnected(edgeFilterList(zeroedgeIndexMatrixFiltConnected));  %%Edges in subgraph region
%                                 zeroedgeIndexMatrixFiltNoReverse  = zeroedgeIndexMatrixFiltInSubGraph((zeroedgeIndexMatrixFiltInSubGraph) ~= parEdge_T); %%Edge is not an immediate reversal
%                                 zeroedgeIndexMatrixFinal          = zeroedgeIndexMatrixFiltNoReverse(~edgeProcessed(zeroedgeIndexMatrixFiltNoReverse)); %%Edge has not been touched
%                                 if(isempty(zeroedgeIndexMatrixFinal))
%                                     %If this is true, this path might lead to
%                                     %a vertex? - Or on terminating iteration
%                                     noEdgeFound = 0;
%                                     angleMat(i) = -2; %%Only occurs on the terminating iteration...
%                                 else
%                                     for j = 1:length(zeroedgeIndexMatrixFinal)
%                                         zeroEdge = zeroedgeIndexMatrixFinal(j);%records.halfEdge(zeroedgeIndexMatrixFinal(j),:);
%                                         if(sqrt(E.dir(zeroEdge,1)^2 + E.dir(zeroEdge,2)^2) > sqrt(eps(max([V.pos(E.origin(twinEdge,1),1:2)]))))
%                                             %%as long as the edge has a valid direction and its not a reversal it is fine.  The left most edge of one branch can not be to the left of the rightmost edge of the other if it is truly to the right
%                                             angleMat(i) = angleBetween(dirMat(iter,:),E.dir(zeroEdge,:));%zeroEdge(6:7)); %Alt - grab a linear dist calculation from the previous point
%                                             noEdgeFound = 0;
%                                         else
%                                             parEdge_T = E.twinID(zeroEdge);%zeroEdge(1);
%                                             twinVert = E.origin(zeroEdge,2);%records.vorVert(zeroEdge(4),:);
%                                         end
%                                     end
%                                 end
%                             end
%                         else
%                             angleMat(i) = angleBetween(dirMat(iter,:),E.dir(edge,:));%edge(6:7));
%                         end
%                     end
%                     [~,ind] = min(angleMat); %%for CCW selection
%                     edgeInd = edgeIndexMatrixFinal(ind);
%                 end
%                 
%                 edgeCollectionList(iter) = edgeInd;
%                 edgeProcessed(edgeInd) = 1;
%                 edge = edgeInd;%records.halfEdge(edgeInd,:);
%                 iter = iter + 1;
%                 
%                 if(E.origin(edge,2) == startingVertexInd)
%                     %%TERMINATE LOOP - DO NOT STORE MORE INFORMATION
%                     endState = 1;
%                     break;
%                 else
%                     vertexCollectionList(iter) = E.origin(edge,2);%(edge(4));
%                     subGraphIndOld = r2sV(vertexCollectionList(iter-1));
%                     subGraphIndNew = r2sV(vertexCollectionList(iter));
%                     if(parentEdge(subGraphIndNew,1) == 0)
%                         parentEdge(subGraphIndNew,1) = E.twinID(edge);%edge(1);
%                     else
%                         parentEdge(subGraphIndNew,2) = E.twinID(edge);%edge(1);
%                     end
%                     
%                     if(childEdge(subGraphIndOld,1) == 0)
%                         childEdge(subGraphIndOld,1) = edgeInd;
%                     else
%                         childEdge(subGraphIndOld,2) = edgeInd;
%                     end
%                     
%                     if(E.dist(edge) < sqrt(eps(max([V.pos(E.origin(edge,2),1:2)]))))
%                         dirMat(iter,:) = dirMat(iter-1,:);
%                     else
%                         dirMat(iter,:) = -E.dir(E.twinID(edge),:);%-records.halfEdge(edge(1),6:7);
%                     end
%                     
%                     distMatrix(iter) = E.dist(edge);%edge(5);
%                     radMatrix(iter) = V.rad(vertexCollectionList(iter));%records.vorVert(vertexCollectionList(iter),3);
%                 end
%             end
%         else
%             if(vertexTerminal_SubGraph_Proc(r2sV(vertexCollectionList(iter))) == 1)
%                 vertexTerminal_SubGraph_Proc(r2sV(vertexCollectionList(iter))) = 0; %Found
%                 terminals = terminals + 1;
%                 vertexTerminal_circList(terminals) = r2sV(vertexCollectionList(iter));
%                 if(dbgplot)
%                     plot(V.pos(curVert,1),V.pos(curVert,2),'go','MarkerSize',6,'MarkerFaceColor','g');
%                     plot(V.pos(curVert,1),V.pos(curVert,2),'rx','MarkerSize',6,'MarkerFaceColor','r');
%                     xlim([V.pos(curVert,1)-20,V.pos(curVert,1)+20]);
%                     ylim([V.pos(curVert,2)-20,V.pos(curVert,2)+20]);
%                     %                 f = getframe;
%                     %                 imwrite(f.cdata,strcat('D:\Miracles\uglyAGAIN',num2str(totalCount), '.tiff'));
%                     drawnow;
%                 end
%             end
%             
%             reversing = 1;
%             iter = iter - 1;
%             
%         end
%     end
%     
%     
%     
%     vertexCollectionList(iter:end) = [];
%     % edgeCollectionList(iter:end) = [];
%     dirMat(iter:end,:) = [];
%     % radMatrix(iter:end) = [];
%     % distMatrix(iter:end) = [];
%     % loopStruct.Vertices = vertexCollectionList;
%     % loopStruct.EL = edgeCollectionList;
%     % loopStruct.subGraphVerts = vertSubGraph;
%     % loopStruct.subGraphParentEdge = parentEdge;
%     % loopStruct.subGraphChildEdge = childEdge;
%     % loopStruct.direction = dirMat;
%     % loopStruct.incrDist = distMatrix;
%     % loopStruct.distance = cumsum(distMatrix);
%     % if(nonCycleFlag)
%     %     loopStruct.totalDistance = 0;
%     % else
%     %     loopStruct.totalDistance = loopStruct.distance(end) + E.dist(edgeCollectionList(end));%records.halfEdge(edgeCollectionList(end),5);
%     % end
%     % loopStruct.radius = radMatrix;
%     % loopStruct.records2SubgraphMap_Vertices = r2sV;
%     % loopStruct.subgraph2RecordsMap_Vertices = s2rV;
%     % loopStruct.binaryFilt = vertFilterList;
%     
%     %loopStruct.subGraphEL = edgeSubGraph;
%     % loopStruct.records2SubgraphMap_EL = r2sE;
%     % loopStruct.records2SubgraphMap_EL = r2sE;
%     % loopStruct.objectNumber = location;
%     % loopStruct.color = color;
%     % loopStruct.inObject = inObject;
%     % loopStruct.subGraphLeafFilter = vertexTerminal_SubGraph;
%     % loopStruct.nonCycle = nonCycleFlag;
%     isOnBridge = false(V.length,1);
%     isOnBridge(vertexCollectionList) = true;
%     distMat = zeros(size(vertexTerminal_circList));
%     vertTerminal_circList_rootNode = zeros(size(vertexTerminal_circList));
%     boundaryVertexCoor = zeros(size(vertTerminal_circList_rootNode,1),2);
%     for i = 1:length(vertexTerminal_circList)
%         %     if(i == 498)
%         %         disp('rev')
%         %     end
%         vertInd = s2rV(vertexTerminal_circList(i));
%         boundaryVertexCoor(i,:) = V.pos(vertInd,:);%records.vorVert(vertInd,1:2);
%         distTemp = 0;
%         if(~nonCycleFlag)
%             while(~isOnBridge(vertInd)) %should short circuit
%                 edgeTraversal = parentEdge(r2sV(vertInd),1);%records.halfEdge(parentEdge(r2sV(vertInd),1),:);
%                 distTemp = distTemp + E.dist(edgeTraversal);%edgeTraversal(5);
%                 vertInd = E.origin(edgeTraversal,2);%edgeTraversal(4);
%             end
%         else
%             while(parentEdge(r2sV(vertInd),1) ~= -1)
%                 edgeTraversal = parentEdge(r2sV(vertInd),1);%records.halfEdge(parentEdge(r2sV(vertInd),1),:);
%                 distTemp = distTemp + E.dist(edgeTraversal);
%                 vertInd = E.origin(edgeTraversal,2);
%             end
%         end
%         vertTerminal_circList_rootNode(i) = vertInd;
%         if(parentEdge(vertexTerminal_circList(i),2) ~= 0)
%             distTempB = 0;
%             vertInd = (vertexTerminal_circList(i));
%             edgeTraversal = parentEdge(vertInd,2);%parentEdge(vertInd,2)records.halfEdge(parentEdge(vertInd,2),:);
%             distTempB = distTempB + E.dist(edgeTraversal);%edgeTraversal(5);
%             vertInd = E.origin(edgeTraversal,2);%edgeTraversal(4);
%             if(~nonCycleFlag)
%                 while(~isOnBridge(vertInd))
%                     edgeTraversal = parentEdge(r2sV(vertInd),1);%records.halfEdge(parentEdge(r2sV(vertInd),1),:);
%                     distTempB = distTempB + E.dist(edgeTraversal);%edgeTraversal(5);
%                     vertInd = E.origin(edgeTraversal,2);
%                 end
%             else
%                 while(parentEdge(r2sV(vertInd),1) ~= -1)
%                     edgeTraversal = parentEdge(r2sV(vertInd),1);%records.halfEdge(parentEdge(r2sV(vertInd),1),:);
%                     distTempB = distTempB + E.dist(edgeTraversal);
%                     vertInd = E.origin(edgeTraversal,2);
%                 end
%             end
%             if(distTempB < distTemp)
%                 distTemp = distTempB;
%                 vertTerminal_circList_rootNode(i) = vertInd;
%             end
%         end
%         distMat(i) = distTemp;
%         if(distTemp - V.rad(vertTerminal_circList_rootNode(i)) < 0 && distTemp - V.rad(vertTerminal_circList_rootNode(i)) > -sqrt(eps))
%             distMat(i) = V.rad(vertTerminal_circList_rootNode(i));%records.vorVert(vertTerminal_circList_rootNode(i),3);
%             %         disp('Minor precision error in radius caught and accounted for...');
%         elseif(distTemp - V.rad(vertTerminal_circList_rootNode(i)) <= -sqrt(eps))
%             disp('Severe precision error detected, review loop plots');
%         end
%     end
%     betweenness(vsp) = sum(distMat);
%     % loopStruct.isRootNode = isOnBridge;
%     % loopStruct.parEdge = parentEdge;
%     % loopStruct.boundaryVerts = s2rV(vertexTerminal_circList);
%     % loopStruct.boundaryVertexCoor = boundaryVertexCoor; %Num = perim, Area requires calculation
%     % loopStruct.boundaryProfile = distMat;
%     % loopStruct.boundaryToCycleNode = vertTerminal_circList_rootNode;
%     % loopStruct.boundaryRatio = distMat./V.rad(vertTerminal_circList_rootNode);%records.vorVert(vertTerminal_circList_rootNode,3);
%     % loopStruct.boundaryDiff = distMat - V.rad(vertTerminal_circList_rootNode);
% end
% disp(num2str(toc))


end
