# Supplementary material for: Shape-to-graph mapping method for efficient characterization and classification of complex geometries in biological images
Source: PLoS Comput Biol. 2020 Sep 3;16(9):e1007758. doi: 10.1371/journal.pcbi.1007758 (PMC7494120; doi:10.1371/journal.pcbi.1007758)
Supplement: S1 File — (ZIP) [file pcbi.1007758.s007.zip › SCRIPTs_and_GUIs/Voronoi_Analysis/Processing/extractSubGraphCycles.m]

%Prelim refactor
%%No longer pass matrix
function [loopStruct] = extractSubGraphCycles(vertFilterList,records,dataStruct,color,location,inObject,nonCycleFlag)
%%This code executes a depth first search of the subgraph induced by a
%%boundary.  If the boundary is the outer boundary enclosing a region
%%without holes, this is a trivial DFS of three binary trees.  IF this is a
%%boundary with holes, then this is a DFS of multiple binary trees,
%%continuing until the start vertex of the cycle was reached (at which
%%point, no path will exist to traverse).

%%If a single-root is desired for cyclic systems, a shortest-path algorithm
%%would need to be implemented for each boundary point.
%%Port to C++ with more sane structure setup
%%Don't have to worry about vectorizing nearly as much...
if(inObject)
    colorInd = 1;
else
    colorInd = 2;
end
E = records.edges;
V = records.verts;
%%Remove these
s2rV                 = find(vertFilterList); %subGraph to records Mapping for vertices
r2sV                 = sparse(size(vertFilterList)); %records to subgraph mapping for vertices
r2sV(vertFilterList) = 1:length(s2rV);

edgeFilterList       = records.edges.color(:) == color & records.verts.borderRegions(records.edges.origin(:,1),colorInd) == location;
% s2rE                 = find(edgeFilterList);
% r2sE                 = sparse(size(edgeFilterList));
% r2sE(edgeFilterList) = 1:length(s2rE);
%edgeSubGraph         = records.halfEdge(edgeFilterList,:);
vertexCollectionList = zeros(sum(vertFilterList),1);
edgeCollectionList   = zeros(sum(edgeFilterList),1);

edgeProcessed        = zeros(size(edgeFilterList),'uint8');
vertexTerminal       = V.vertexCoorID(:) ~= -1;
vertexTerminal_SubGraph = V.vertexCoorID(vertFilterList) ~= -1;
vertexTerminal_SubGraph_Proc = vertexTerminal_SubGraph;
vertexTerminal_SubGraph_Index = find(vertexTerminal_SubGraph);
vertexTerminal_circList = zeros(size(vertexTerminal_SubGraph_Index));
childEdge  = zeros(size(s2rV,1),2);
parentEdge = zeros(size(s2rV,1),2); %%'2' because concave edges can have two parents
radMatrix  = zeros(size(s2rV,1),1);
distMatrix = zeros(size(s2rV,1),1);

fullGraphBinary = zeros(size(vertFilterList));

if(~nonCycleFlag)
    bridgeExists    = dataStruct.bridgeArrayIndex(color,find(dataStruct.bridgeArrayIndex(color,:)));
    
    bridgeVerts = [dataStruct.bridge(bridgeExists).Vertices];
    
    fullGraphBinary(bridgeVerts) = 1;
    
    validStartPoints = find(vertFilterList & fullGraphBinary);
    iter = 1;
    dirMat = zeros(size(s2rV,1),2);
    canBegin = 0;
    while(~canBegin)
        %startPoint = records.vorVert(validStartPoints(iter),:);
        startID = validStartPoints(iter);
        for i = 1:records.verts.degree(startID)
            edge     = V.edgeIDList(startID,i);
            twinEdge = E.twinID(edge);
            if(E.color(twinEdge) == color && E.color(edge) ~= color)
                if(E.dist(twinEdge) > eps(max([V.pos(E.origin(twinEdge,1),1:2)])))
                    canBegin                = 1;
                    dirMat(1,:)             = -E.dir(edge,:);%[-edge(6:7)];
                    vertexCollectionList(1) = (validStartPoints(iter));
                    radMatrix(1)            = V.rad(startID);%(startPoint(3));
                    distMatrix(1)           = 0;
                    parentEdge(r2sV(validStartPoints(iter)),1) = edge;%E.twinID(twinEdge);%(twinEdge(1));
                    %                 startEdge = edge(1);
                end
            end
        end
        iter = iter + 1;
    end
else
    [maxRad,startPointID] = max(V.rad(vertFilterList));%max(records.vorVert(vertFilterList,3));
    startPoint = s2rV(startPointID);%records.vorVert(s2rV(startPointID),:);
    dirMat(1,:) = -[0,1];  %downward at start
    radMatrix(1) = V.rad(startPoint);%startPoint(3);
    distMatrix(1) = 0;
    vertexCollectionList(1) = startPoint;%s2rV(startPointID);
    parentEdge((startPointID),1) = -1;
end
startingVertexInd = vertexCollectionList(1); %%r2sE(vertex);
endState = 0;
iter     = 1;
terminals = 0;
totalCount = 0;
% hold on;
dbgplot = 0;
% if(color == 2 && location == 2)
%     dbgplot = 1;
%     figure;
%     imshow(records.imageMask);
%     hold on;
%     axis ij;
%     plotSubRegion(records, color, [0,0,1], [], {}, {})
% end
reversing = 0;
%%loop until a termination condition has been met
while(~endState)
    %     if(totalCount == 187)
    %         disp('pause')
    %     end
    curVert = vertexCollectionList(iter);%records.vorVert(vertexCollectionList(iter),:);
    if(~vertexTerminal(vertexCollectionList(iter))) %%If it is not a terminal vertex...
        if(parentEdge(r2sV(vertexCollectionList(iter)),2) == 0) %%Store the parent edge
            parEdge = parentEdge(r2sV(vertexCollectionList(iter)),1);
        else
            parEdge = parentEdge(r2sV(vertexCollectionList(iter)),2);
        end
        edgeIndexMatrixFiltConnected  = V.edgeIDList(curVert,1:V.degree(curVert));%curVert(9:8+curVert(8));		%%Edges connected to this vertex
        edgeIndexMatrixFiltInSubGraph = edgeIndexMatrixFiltConnected(edgeFilterList(edgeIndexMatrixFiltConnected));  %%Edges in subgraph region
        edgeIndexMatrixFiltNoReverse  = edgeIndexMatrixFiltInSubGraph((edgeIndexMatrixFiltInSubGraph) ~= parEdge); %%Edge is not an immediate reversal
        edgeIndexMatrixFinal          = edgeIndexMatrixFiltNoReverse(~edgeProcessed(edgeIndexMatrixFiltNoReverse)); %%Edge has not been touched
        
        if(isempty(edgeIndexMatrixFinal) && vertexCollectionList(iter) == startingVertexInd && nonCycleFlag)
            %%all paths exhausted, terminate...
            iter = iter + 1; %to not purge information...
            endState = 1;
            break;
        elseif(isempty(edgeIndexMatrixFinal)) %%If no edges are valid, reverse
            iter = iter - 1;
            if(dbgplot)
                plot(V.pos(curVert,1),V.pos(curVert,2),'rx','MarkerSize',6,'MarkerFaceColor','r');
                xlim([V.pos(curVert,1)-20,V.pos(curVert,1)+20]);
                ylim([V.pos(curVert,2)-20,V.pos(curVert,2)+20]);
                %                 f = getframe;
                totalCount = totalCount + 1;
                %                 imwrite(f.cdata,strcat('D:\Miracles\uglyAGAIN',num2str(totalCount), '.tiff'));
                drawnow;
            end
            reversing = 1;
        else
            if(dbgplot && ~reversing)
                plot(V.pos(curVert,1),V.pos(curVert,2),'go','MarkerSize',6,'MarkerFaceColor','g');
                xlim([V.pos(curVert,1)-20,V.pos(curVert,1)+20]);
                ylim([V.pos(curVert,2)-20,V.pos(curVert,2)+20]);
                totalCount = totalCount + 1;
                %                 f = getframe;
                %                 imwrite(f.cdata,strcat('D:\Miracles\uglyAGAIN',num2str(totalCount), '.tiff'));
                drawnow;
            end
            reversing = 0;
            if(length(edgeIndexMatrixFinal) == 1) %%Don't test if only one edge is there
                edgeInd = edgeIndexMatrixFinal;
            else
                angleMat = zeros(size(edgeIndexMatrixFinal));
                for i = 1:length(edgeIndexMatrixFinal)
                    edge = edgeIndexMatrixFinal(i);%records.halfEdge(edgeIndexMatrixFinal(i),:);
                    twinEdge = E.twinID(edge);%records.halfEdge(edge(1),:);
                    if(sqrt(E.dir(edge,1)^2 + E.dir(edge,2)^2) < sqrt(eps))
                        %This code branch is outdated, but there for safety
                        noEdgeFound = 1;
                        parEdge_T = E.twinID(edge);%edge(1); %%Twin edge, temporary parent edge for this cycle
                        twinVert = E.origin(edge,2);%records.vorVert(edge(4),:);
                        while(noEdgeFound)
                            zeroedgeIndexMatrixFiltConnected  = V.edgeIDList(twinVert,1:V.degree(twinVert));%twinVert(9:8+twinVert(8));		%%Edges connected to this vertex
                            zeroedgeIndexMatrixFiltInSubGraph = zeroedgeIndexMatrixFiltConnected(edgeFilterList(zeroedgeIndexMatrixFiltConnected));  %%Edges in subgraph region
                            zeroedgeIndexMatrixFiltNoReverse  = zeroedgeIndexMatrixFiltInSubGraph((zeroedgeIndexMatrixFiltInSubGraph) ~= parEdge_T); %%Edge is not an immediate reversal
                            zeroedgeIndexMatrixFinal          = zeroedgeIndexMatrixFiltNoReverse(~edgeProcessed(zeroedgeIndexMatrixFiltNoReverse)); %%Edge has not been touched
                            if(isempty(zeroedgeIndexMatrixFinal))
                                %If this is true, this path might lead to
                                %a vertex? - Or on terminating iteration
                                noEdgeFound = 0;
                                angleMat(i) = -2; %%Only occurs on the terminating iteration...
                            else
                                for j = 1:length(zeroedgeIndexMatrixFinal)
                                    zeroEdge = zeroedgeIndexMatrixFinal(j);%records.halfEdge(zeroedgeIndexMatrixFinal(j),:);
                                    if(sqrt(E.dir(zeroEdge,1)^2 + E.dir(zeroEdge,2)^2) > sqrt(eps(max([V.pos(E.origin(twinEdge,1),1:2)]))))
                                        %%as long as the edge has a valid direction and its not a reversal it is fine.  The left most edge of one branch can not be to the left of the rightmost edge of the other if it is truly to the right
                                        angleMat(i) = angleBetween(dirMat(iter,:),E.dir(zeroEdge,:));%zeroEdge(6:7)); %Alt - grab a linear dist calculation from the previous point
                                        noEdgeFound = 0;
                                    else
                                        parEdge_T = E.twinID(zeroEdge);%zeroEdge(1);
                                        twinVert = E.origin(zeroEdge,2);%records.vorVert(zeroEdge(4),:);
                                    end
                                end
                            end
                        end
                    else
                        angleMat(i) = angleBetween(dirMat(iter,:),E.dir(edge,:));%edge(6:7));
                    end
                end
                [~,ind] = min(angleMat); %%for CCW selection
                edgeInd = edgeIndexMatrixFinal(ind);
            end
            
            edgeCollectionList(iter) = edgeInd;
            edgeProcessed(edgeInd) = 1;
            edge = edgeInd;%records.halfEdge(edgeInd,:);
            iter = iter + 1;
            
            originTerminationCheck = 0; %admittedly more for sanity
            if(E.origin(edge,2) == startingVertexInd)
                %%TERMINATE LOOP - DO NOT STORE MORE INFORMATION
                    startNodeConnected  = V.edgeIDList(startingVertexInd,1:V.degree(startingVertexInd));%curVert(9:8+curVert(8));		%%Edges connected to this vertex
                    startNodeFiltInSubGraph = startNodeConnected(edgeFilterList(startNodeConnected));  %%Edges in subgraph region
                    startNodeFiltNoReverse  = startNodeFiltInSubGraph((startNodeFiltInSubGraph) ~= parentEdge(r2sV(startingVertexInd),1)); %%Edge is not an immediate reversal
                    startNodeFinal          = startNodeFiltNoReverse(~edgeProcessed(startNodeFiltNoReverse)); %%Edge has not been touched
                if(isempty(startNodeFinal))
                    endState = 1;
                    originTerminationCheck = 1;
                    break;
                end
            end
            if(~originTerminationCheck)
                vertexCollectionList(iter) = E.origin(edge,2);%(edge(4));
                subGraphIndOld = r2sV(vertexCollectionList(iter-1));
                subGraphIndNew = r2sV(vertexCollectionList(iter));
                if(parentEdge(subGraphIndNew,1) == 0)
                    parentEdge(subGraphIndNew,1) = E.twinID(edge);%edge(1);
                else
                    parentEdge(subGraphIndNew,2) = E.twinID(edge);%edge(1);
                end
                
                if(childEdge(subGraphIndOld,1) == 0)
                    childEdge(subGraphIndOld,1) = edgeInd;
                else
                    childEdge(subGraphIndOld,2) = edgeInd;
                end
                
                if(E.dist(edge) < sqrt(eps(max([V.pos(E.origin(edge,2),1:2)]))))
                    dirMat(iter,:) = dirMat(iter-1,:);
                else
                    dirMat(iter,:) = -E.dir(E.twinID(edge),:);%-records.halfEdge(edge(1),6:7);
                end
                
                distMatrix(iter) = E.dist(edge);%edge(5);
                radMatrix(iter) = records.verts.rad(vertexCollectionList(iter));
            end
        end
    else
        if(vertexTerminal_SubGraph_Proc(r2sV(vertexCollectionList(iter))) == 1)
            vertexTerminal_SubGraph_Proc(r2sV(vertexCollectionList(iter))) = 0; %Found
            terminals = terminals + 1;
            vertexTerminal_circList(terminals) = r2sV(vertexCollectionList(iter));
            if(dbgplot)
                plot(V.pos(curVert,1),V.pos(curVert,2),'go','MarkerSize',6,'MarkerFaceColor','g');
                plot(V.pos(curVert,1),V.pos(curVert,2),'rx','MarkerSize',6,'MarkerFaceColor','r');
                xlim([V.pos(curVert,1)-20,V.pos(curVert,1)+20]);
                ylim([V.pos(curVert,2)-20,V.pos(curVert,2)+20]);
                %                 f = getframe;
                %                 imwrite(f.cdata,strcat('D:\Miracles\uglyAGAIN',num2str(totalCount), '.tiff'));
                drawnow;
            end
        end
        
        reversing = 1;
        iter = iter - 1;
        
    end
end


vertexCollectionList(iter:end) = [];
edgeCollectionList(iter:end) = [];
dirMat(iter:end,:) = [];
radMatrix(iter:end) = [];
distMatrix(iter:end) = [];
loopStruct.Vertices = vertexCollectionList;
loopStruct.EL = edgeCollectionList;
% loopStruct.subGraphVerts = vertSubGraph;
loopStruct.subGraphParentEdge = parentEdge;
loopStruct.subGraphChildEdge = childEdge;
loopStruct.direction = dirMat;
loopStruct.incrDist = distMatrix;
loopStruct.distance = cumsum(distMatrix);
if(nonCycleFlag)
    loopStruct.totalDistance = 0;
else
    loopStruct.totalDistance = loopStruct.distance(end) + E.dist(edgeCollectionList(end));%records.halfEdge(edgeCollectionList(end),5);
end
loopStruct.radius = radMatrix;
loopStruct.records2SubgraphMap_Vertices = r2sV;
loopStruct.subgraph2RecordsMap_Vertices = s2rV;
loopStruct.binaryFilt = vertFilterList;

%loopStruct.subGraphEL = edgeSubGraph;
% loopStruct.records2SubgraphMap_EL = r2sE;
% loopStruct.records2SubgraphMap_EL = r2sE;
loopStruct.objectNumber = location;
loopStruct.color = color;
loopStruct.inObject = inObject;
loopStruct.subGraphLeafFilter = vertexTerminal_SubGraph;
loopStruct.nonCycle = nonCycleFlag;
isOnBridge = false(V.length,1);
isOnBridge(vertexCollectionList) = true;
distMat = zeros(size(vertexTerminal_circList));
vertTerminal_circList_rootNode = zeros(size(vertexTerminal_circList));
boundaryVertexCoor = zeros(size(vertTerminal_circList_rootNode,1),2);
for i = 1:length(vertexTerminal_circList)
    %     if(i == 498)
    %         disp('rev')
    %     end
    vertInd = s2rV(vertexTerminal_circList(i));
    boundaryVertexCoor(i,:) = V.pos(vertInd,:);%records.vorVert(vertInd,1:2);
    distTemp = 0;
    if(~nonCycleFlag)
        while(~isOnBridge(vertInd)) %should short circuit
            edgeTraversal = parentEdge(r2sV(vertInd),1);%records.halfEdge(parentEdge(r2sV(vertInd),1),:);
            distTemp = distTemp + E.dist(edgeTraversal);%edgeTraversal(5);
            vertInd = E.origin(edgeTraversal,2);%edgeTraversal(4);
        end
    else
        while(parentEdge(r2sV(vertInd),1) ~= -1)
            edgeTraversal = parentEdge(r2sV(vertInd),1);%records.halfEdge(parentEdge(r2sV(vertInd),1),:);
            distTemp = distTemp + E.dist(edgeTraversal);
            vertInd = E.origin(edgeTraversal,2);
        end
    end
    vertTerminal_circList_rootNode(i) = vertInd;
    if(parentEdge(vertexTerminal_circList(i),2) ~= 0)
        distTempB = 0;
        vertInd = (vertexTerminal_circList(i));
        edgeTraversal = parentEdge(vertInd,2);%parentEdge(vertInd,2)records.halfEdge(parentEdge(vertInd,2),:);
        distTempB = distTempB + E.dist(edgeTraversal);%edgeTraversal(5);
        vertInd = E.origin(edgeTraversal,2);%edgeTraversal(4);
        if(~nonCycleFlag)
            while(~isOnBridge(vertInd))
                edgeTraversal = parentEdge(r2sV(vertInd),1);%records.halfEdge(parentEdge(r2sV(vertInd),1),:);
                distTempB = distTempB + E.dist(edgeTraversal);%edgeTraversal(5);
                vertInd = E.origin(edgeTraversal,2);
            end
        else
            while(parentEdge(r2sV(vertInd),1) ~= -1)
                edgeTraversal = parentEdge(r2sV(vertInd),1);%records.halfEdge(parentEdge(r2sV(vertInd),1),:);
                distTempB = distTempB + E.dist(edgeTraversal);
                vertInd = E.origin(edgeTraversal,2);
            end
        end
        if(distTempB < distTemp)
            distTemp = distTempB;
            vertTerminal_circList_rootNode(i) = vertInd;
        end
    end
    distMat(i) = distTemp;
    if(distTemp - V.rad(vertTerminal_circList_rootNode(i)) < 0 && distTemp - V.rad(vertTerminal_circList_rootNode(i)) > -sqrt(eps))
        distMat(i) = V.rad(vertTerminal_circList_rootNode(i));%records.vorVert(vertTerminal_circList_rootNode(i),3);
        %         disp('Minor precision error in radius caught and accounted for...');
    elseif(distTemp - V.rad(vertTerminal_circList_rootNode(i)) <= -sqrt(eps))
        disp('Severe precision error detected, review loop plots');
    end
end
loopStruct.isRootNode = isOnBridge;
loopStruct.parEdge = parentEdge;
% loopStruct.parentMap = containers.Map(s2rV,parentEdge); key -> array not
% possible
loopStruct.boundaryVerts = s2rV(vertexTerminal_circList);
loopStruct.boundaryVertexCoor = boundaryVertexCoor; %Num = perim, Area requires calculation
loopStruct.boundaryProfile = distMat;
loopStruct.boundaryToCycleNode = vertTerminal_circList_rootNode;
loopStruct.boundaryRatio = distMat./V.rad(vertTerminal_circList_rootNode);%records.vorVert(vertTerminal_circList_rootNode,3);
loopStruct.boundaryDiff = distMat - V.rad(vertTerminal_circList_rootNode);

loopStruct.primaryMajAxis.rad = loopStruct.radius;
loopStruct.primaryMajAxis.vert = loopStruct.Vertices;
loopStruct.primaryMajAxis.edge = loopStruct.EL;
loopStruct.primaryMajAxis.dist = loopStruct.distance;
end
