# Supplementary material for: Shape-to-graph mapping method for efficient characterization and classification of complex geometries in biological images
Source: PLoS Comput Biol. 2020 Sep 3;16(9):e1007758. doi: 10.1371/journal.pcbi.1007758 (PMC7494120; doi:10.1371/journal.pcbi.1007758)
Supplement: S1 File — (ZIP) [file pcbi.1007758.s007.zip › SCRIPTs_and_GUIs/Voronoi_Analysis/Processing/getCycleTypes.m]

function cycleTypeArray = getCycleTypes(dataStruct)
cycleTypeArray = zeros(6,1);
cycleTypeArray(1) = dataStruct.loop.numInObjectEnclosingHole; 
cycleTypeArray(2) = dataStruct.loop.numInObjectEnclosedByHole;
cycleTypeArray(3) = dataStruct.loop.numInObjectNoEnclosure;
cycleTypeArray(4) = dataStruct.loop.numInHoleEnclosingObject;
cycleTypeArray(5) = dataStruct.loop.numInHoleEnclosingObject;
cycleTypeArray(6) = dataStruct.loop.numInHoleNoEnclosure;
end
