# Supplementary material for: Shape-to-graph mapping method for efficient characterization and classification of complex geometries in biological images
Source: PLoS Comput Biol. 2020 Sep 3;16(9):e1007758. doi: 10.1371/journal.pcbi.1007758 (PMC7494120; doi:10.1371/journal.pcbi.1007758)
Supplement: S1 File — (ZIP) [file pcbi.1007758.s007.zip › SCRIPTs_and_GUIs/Voronoi_Analysis/Processing/resampleAllInteriorCycles_LegacyBranch.m]

function dataStruct = resampleAllInteriorCycles(records,dataStruct)
% dataStruct.RESAMPLED.loop
for i = 1:dataStruct.loop.numInObjectEnclosingHole
    dataStruct.loop.object.enclosing(i).resampled = resampleLoop(dataStruct.loop.object.enclosing(i), records, 0.5);
end
for i = 1:dataStruct.loop.numInObjectEnclosedByHole
    dataStruct.loop.object.enclosed(i).resampled = resampleLoop(dataStruct.loop.object.enclosed(i), records, 0.5);
end
for i = 1:dataStruct.loop.numInHoleEnclosingObject
    dataStruct.loop.hole.enclosing(i).resampled = resampleLoop(dataStruct.loop.hole.enclosing(i), records, 0.5);
end
for i = 1:dataStruct.loop.numInHoleEnclosedByObject
    dataStruct.loop.hole.enclosed(i).resampled = resampleLoop(dataStruct.loop.hole.enclosed(i), records, 0.5);
end
end
