# Supplementary material for: Shape-to-graph mapping method for efficient characterization and classification of complex geometries in biological images
Source: PLoS Comput Biol. 2020 Sep 3;16(9):e1007758. doi: 10.1371/journal.pcbi.1007758 (PMC7494120; doi:10.1371/journal.pcbi.1007758)
Supplement: S1 File — (ZIP) [file pcbi.1007758.s007.zip › SCRIPTs_and_GUIs/Voronoi_Analysis/Processing/cleanVerts.m]

function records = cleanVerts(records, labelMat)
minX = 0;
minY = 0;
maxX = size(labelMat,1);
maxY = size(labelMat,2);
for i = 1:length(records.Vertex)
   %%Assign color
   %%Go through edges
   %%IF edge is invalidated, delete it
   %%if e
end
