# Supplementary material for: Shape-to-graph mapping method for efficient characterization and classification of complex geometries in biological images
Source: PLoS Comput Biol. 2020 Sep 3;16(9):e1007758. doi: 10.1371/journal.pcbi.1007758 (PMC7494120; doi:10.1371/journal.pcbi.1007758)
Supplement: S1 File — (ZIP) [file pcbi.1007758.s007.zip › SCRIPTs_and_GUIs/Voronoi_Analysis/Processing/KatzCentrality.m]

function centrality = KatzCentrality(records,loopStruct)
A = subGraph2AdjMat_SLOW(records, loopStruct);
alpha = 0.75/max(abs(eig(A)));
I = eye(size(A));
centrality = ((I-alpha*A')^(-1) - I)*ones(size(A,1),1);

end
