# Supplementary material for: Shape-to-graph mapping method for efficient characterization and classification of complex geometries in biological images
Source: PLoS Comput Biol. 2020 Sep 3;16(9):e1007758. doi: 10.1371/journal.pcbi.1007758 (PMC7494120; doi:10.1371/journal.pcbi.1007758)
Supplement: S1 File — (ZIP) [file pcbi.1007758.s007.zip › SCRIPTs_and_GUIs/Voronoi_Analysis/Processing/getLocalRadMax.m]

%For major axis method.  Finds a local maximum head node.
function [radMax,radMaxID,headless] = getLocalRadMax(vec)
if(length(vec) > 3)
[~,pksID] = findpeaks(vec);
headless = isempty(pksID);
if(~headless)
    [radMax,pkID] = max(vec(pksID));
    radMaxID = pksID(pkID);
else
    [radMax,radMaxID] = max(vec);
end
else
    [radMax,radMaxID] = max(vec);
    headless = true;
end
end
