# Supplementary material for: Shape-to-graph mapping method for efficient characterization and classification of complex geometries in biological images
Source: PLoS Comput Biol. 2020 Sep 3;16(9):e1007758. doi: 10.1371/journal.pcbi.1007758 (PMC7494120; doi:10.1371/journal.pcbi.1007758)
Supplement: S1 File — (ZIP) [file pcbi.1007758.s007.zip › SCRIPTs_and_GUIs/Common_Code/tools/get_txt_num_lines_slow.m]

function [numLines] = get_txt_num_lines_slow(filename)


fid = fopen(filename);
tmp = fgetl(fid); line_count = 1; 
while ischar(tmp) 
    tmp = fgetl(fid); line_count = line_count+1;
end
fclose(fid);
line_count = line_count-1;
numLines = line_count;

return
