# Supplementary material for: Shape-to-graph mapping method for efficient characterization and classification of complex geometries in biological images
Source: PLoS Comput Biol. 2020 Sep 3;16(9):e1007758. doi: 10.1371/journal.pcbi.1007758 (PMC7494120; doi:10.1371/journal.pcbi.1007758)
Supplement: S1 File — (ZIP) [file pcbi.1007758.s007.zip › SCRIPTs_and_GUIs/Common_Code/tools/get_txt_num_lines_fast.m]

function [numLines] = get_txt_num_lines_fast(filename)
    fid = fopen(filename);
    d = fread(fid,[1,inf],'char'); 
    fclose(fid);
    numLines = sum(d==10);
    if d(end)~=10
        numLines = numLines + 1;
    end

return
