# Supplementary material for: Shape-to-graph mapping method for efficient characterization and classification of complex geometries in biological images
Source: PLoS Comput Biol. 2020 Sep 3;16(9):e1007758. doi: 10.1371/journal.pcbi.1007758 (PMC7494120; doi:10.1371/journal.pcbi.1007758)
Supplement: S1 File — (ZIP) [file pcbi.1007758.s007.zip › SCRIPTs_and_GUIs/Common_Code/tools/get_txt_num_lines.m]

function [numLines] = get_txt_num_lines(filename)


chunkSize = 100000;
numLines = 0;
fid = fopen(filename);
while ~feof(fid)
    ftext = textscan(fid, '%s', chunkSize, 'delimiter', '\n');
    numLines = numLines + numel(ftext{:});
end
fclose(fid);

return
