# Supplementary material for: Shape-to-graph mapping method for efficient characterization and classification of complex geometries in biological images
Source: PLoS Comput Biol. 2020 Sep 3;16(9):e1007758. doi: 10.1371/journal.pcbi.1007758 (PMC7494120; doi:10.1371/journal.pcbi.1007758)
Supplement: S1 File — (ZIP) [file pcbi.1007758.s007.zip › SCRIPTs_and_GUIs/Common_Code/Plotters_Post/plotVorVertsWithEdges_Post.m]

%Depreciated (thank god)
function [isNotPlotted] = plotVorVertsWithEdges_Post(voronoiVertex, isNotPlotted, coloringMat)

% plot(voronoiVertex.corr(1),voronoiVertex.corr(2),'Color',colorVERT,'Marker','*');

    coloringList = sort(voronoiVertex.colorPattern);
    plot(voronoiVertex.corr(1),voronoiVertex.corr(2),'Color',coloringMat(coloringList(1),:),'Marker','.','MarkerSize',8);
    plot(voronoiVertex.corr(1),voronoiVertex.corr(2),'Color',coloringMat(coloringList(2),:),'Marker','.','MarkerSize',4);
    plot(voronoiVertex.corr(1),voronoiVertex.corr(2),'Color',coloringMat(coloringList(3),:),'Marker','.','MarkerSize',1);

for i = 1:voronoiVertex.degree
    if(isNotPlotted(voronoiVertex.edge{i}.ID))
        if(voronoiVertex.edge{i}.COMPLETE_EDGE)
            vertA = voronoiVertex.edge{i}.Origin;
            vertB = voronoiVertex.edge{i}.Twin.Origin;
            if(voronoiVertex.edge{i}.edgeType==-1 || voronoiVertex.edge{i}.edgeType==99)
                if(voronoiVertex.edge{i}.edgeType==-1)
                    %                     if(nullifyVertices)
                    %                         if(vertB.vertexCoorID == -1)
                    %                             try
                    %                                 inShape = ImageMask(round(vertB.corr(1)),round(vertB.corr(2)));
                    %                             catch
                    %                                 inShape = 0;
                    %                             end
                    %                         elseif(vertA.vertexCoorID == -1)
                    %                             try
                    %                                 inShape = ImageMask(round(vertA.corr(1)),round(vertA.corr(2)));
                    %                             catch
                    %                                 inShape = 0;
                    %                             end
                    %                         else
                    %                             try
                    %                                 inShape = ImageMask(round(vertA.corr(1)),round(vertA.corr(2))) && ImageMask(round(vertB.corr(1)),round(vertB.corr(2)));
                    %                             catch
                    %                                 inShape = 0;
                    %                             end
                    %                         end
                    %                         if(~inShape)
                    %                             vorVertNull = [vorVertNull,[vertA.corr(1);vertA.corr(2)],[vertB.corr(1);vertB.corr(2)],[NaN;NaN]];
                    %                         else
                    %                             vorVertTN1(:,vorVertT1Start:vorVertT1Start+1) = [vertA.corr(1),vertB.corr(1);vertA.corr(2),vertB.corr(2)];
                    %                             vorVertT1Start = vorVertT1Start + spacerT01;
                    %                         end
                    %                     else
                    %                         vorVertTN1(:,vorVertT1Start:vorVertT1Start+1) = [vertA.corr(1),vertB.corr(1);vertA.corr(2),vertB.corr(2)];
                    %                         vorVertT1Start = vorVertT1Start + spacerT01;
                    plot([vertA.corr(1),vertB.corr(1)],[vertA.corr(2),vertB.corr(2)],'Color',coloringMat(min([voronoiVertex.edge{i}.color,voronoiVertex.edge{i}.Twin.color]),:),'LineWidth',2);
                    plot([vertA.corr(1),vertB.corr(1)],[vertA.corr(2),vertB.corr(2)],'--','Color',coloringMat(max([voronoiVertex.edge{i}.color,voronoiVertex.edge{i}.Twin.color]),:),'LineWidth',2);
                    %                     end
                    
                else
                    %                     vorVertInf1(:,vorVertInf1Start:vorVertInf1Start+1)=[vertA.corr(1),vertB.corr(1);vertA.corr(2),vertB.corr(2)];
                    %                     vorVertInf1Start = vorVertInf1Start + spacerT01;
                    plot([vertA.corr(1),vertB.corr(1)],[vertA.corr(2),vertB.corr(2)],'Color',coloringMat(min([voronoiVertex.edge{i}.color,voronoiVertex.edge{i}.Twin.color]),:),'LineWidth',2);
                    plot([vertA.corr(1),vertB.corr(1)],[vertA.corr(2),vertB.corr(2)],'--','Color',coloringMat(max([voronoiVertex.edge{i}.color,voronoiVertex.edge{i}.Twin.color]),:),'LineWidth',2);
                end
            end
            if(voronoiVertex.edge{i}.edgeType==1 || voronoiVertex.edge{i}.edgeType==101)
                if(voronoiVertex.edge{i}.edgeType==1)
                    
                    %                     if(nullifyVertices)
                    %                         if(vertB.vertexCoorID == -1)
                    %                             try
                    %                                 inShape = ImageMask(round(vertB.corr(1)),round(vertB.corr(2)));
                    %                             catch
                    %                                 inShape = 0;
                    %                             end
                    %                         elseif(vertA.vertexCoorID == -1)
                    %                             try
                    %                                 inShape = ImageMask(round(vertA.corr(1)),round(vertA.corr(2)));
                    %                             catch
                    %                                 inShape = 0;
                    %                             end
                    %                         else
                    %                             try
                    %                                 inShape = ImageMask(round(vertA.corr(1)),round(vertA.corr(2))) && ImageMask(round(vertB.corr(1)),round(vertB.corr(2)));
                    %                             catch
                    %                                 inShape = 0;
                    %                             end
                    %                         end
                    %                         if(~inShape)
                    %                             vorVertNull = [vorVertNull,[vertA.corr(1);vertA.corr(2)],[vertB.corr(1);vertB.corr(2)],[NaN;NaN]];
                    %                         else
                    %                             vorVertT1(:,vorVertT1Start:vorVertT1Start+1) = [vertA.corr(1),vertB.corr(1);vertA.corr(2),vertB.corr(2)];
                    %                             vorVertT1Start = vorVertT1Start + spacerT01;
                    %                         end
                    %                     else
                    
                    plot([vertA.corr(1),vertB.corr(1)],[vertA.corr(2),vertB.corr(2)],'Color',coloringMat(min([voronoiVertex.edge{i}.color,voronoiVertex.edge{i}.Twin.color]),:),'LineWidth',2);
                    plot([vertA.corr(1),vertB.corr(1)],[vertA.corr(2),vertB.corr(2)],'--','Color',coloringMat(max([voronoiVertex.edge{i}.color,voronoiVertex.edge{i}.Twin.color]),:),'LineWidth',2);
                    %                         vorVertT1(:,vorVertT1Start:vorVertT1Start+1) = [vertA.corr(1),vertB.corr(1);vertA.corr(2),vertB.corr(2)];
                    %                         vorVertT1Start = vorVertT1Start + spacerT01;
                end
                
            else
                plot([vertA.corr(1),vertB.corr(1)],[vertA.corr(2),vertB.corr(2)],'Color',coloringMat(min([voronoiVertex.edge{i}.color,voronoiVertex.edge{i}.Twin.color]),:),'LineWidth',2);
                plot([vertA.corr(1),vertB.corr(1)],[vertA.corr(2),vertB.corr(2)],'--','Color',coloringMat(max([voronoiVertex.edge{i}.color,voronoiVertex.edge{i}.Twin.color]),:),'LineWidth',2);
                %                     vorVertInf1(:,vorVertInf1Start:vorVertInf1Start+1)=[vertA.corr(1),vertB.corr(1);vertA.corr(2),vertB.corr(2)];
                %                     vorVertInf1Start = vorVertInf1Start + spacerT01;
            end
            
            
            %             plot([vertA.corr(1), vertB.corr(1)],[vertA.corr(2),vertB.corr(2)],'Color',colorEDGE);
        elseif(voronoiVertex.edge{i}.edgeType==0 || voronoiVertex.edge{i}.edgeType==100)
            
            if(voronoiVertex.edge{i}.edgeType==0)
                %                     if(nullifyVertices)
                %                         if(vertB.vertexCoorID == -1)
                %                             try
                %                                 inShape = ImageMask(round(vertB.corr(1)),round(vertB.corr(2)));
                %                             catch
                %                                 inShape = 0;
                %                             end
                %                         elseif(vertA.vertexCoorID == -1)
                %                             try
                %                                 inShape = ImageMask(round(vertA.corr(1)),round(vertA.corr(2)));
                %                             catch
                %                                 inShape = 0;
                %                             end
                %                         else
                %                             try
                %                                 inShape = ImageMask(round(vertA.corr(1)),round(vertA.corr(2))) && ImageMask(round(vertB.corr(1)),round(vertB.corr(2)));
                %                             catch
                %                                 inShape = 0;
                %                             end
                %                         end
                %
                %                         if(~inShape)
                %                             vorVertNull = [vorVertNull,[vertA.corr(1);vertA.corr(2)],[vertB.corr(1);vertB.corr(2)],[NaN;NaN]];
                %                         else
                %                             vorVertT0(:,vorVertT0Start:vorVertT0Start+1) = [vertA.corr(1),vertB.corr(1);vertA.corr(2),vertB.corr(2)];
                %                             vorVertT0Start = vorVertT0Start + spacerT01;
                %                         end
                %                     else
                
                %                         vorVertT0(:,vorVertT0Start:vorVertT0Start+1) = [vertA.corr(1),vertB.corr(1);vertA.corr(2),vertB.corr(2)];
                %                         vorVertT0Start = vorVertT0Start + spacerT01;
                plot([vertA.corr(1),vertB.corr(1)],[vertA.corr(2),vertB.corr(2)],'Color',coloringMat(min([voronoiVertex.edge{i}.color,voronoiVertex.edge{i}.Twin.color]),:),'LineWidth',2);
                plot([vertA.corr(1),vertB.corr(1)],[vertA.corr(2),vertB.corr(2)],'--','Color',coloringMat(max([voronoiVertex.edge{i}.color,voronoiVertex.edge{i}.Twin.color]),:),'LineWidth',2);
                %                     end
            else
                plot([vertA.corr(1),vertB.corr(1)],[vertA.corr(2),vertB.corr(2)],'Color',coloringMat(min([voronoiVertex.edge{i}.color,voronoiVertex.edge{i}.Twin.color]),:),'LineWidth',2);
                plot([vertA.corr(1),vertB.corr(1)],[vertA.corr(2),vertB.corr(2)],'--','Color',coloringMat(max([voronoiVertex.edge{i}.color,voronoiVertex.edge{i}.Twin.color]),:),'LineWidth',2);
                %                     vorVertInf0(:,vorVertInf0Start:vorVertInf0Start+1)=[vertA.corr(1),vertB.corr(1);vertA.corr(2),vertB.corr(2)];
                %                     vorVertInf0Start = vorVertInf0Start + spacerT01;
            end
            %             plot([vertA.corr(1), vertB.corr(1)],[vertA.corr(2),vertB.corr(2)],'-','Color',colorIMPLICIT);
        elseif(voronoiVertex.edge{i}.edgeType==2 || voronoiVertex.edge{i}.edgeType == 102)
            if(abs(vertA.corr(1) - vertB.corr(1)) >= sqrt(eps) || abs(vertA.corr(2) - vertB.corr(2)) >= sqrt(eps))
                obj1=voronoiVertex.edge{i}.adjacentFace.siteObject;
                obj2=voronoiVertex.edge{i}.Twin.adjacentFace.siteObject;
                if(obj1.isLine)
                    line = obj1;
                    point = obj2;
                else
                    line = obj2;
                    point = obj1;
                end
                pt2=getBezeir(line,point,vertA.corr,vertB.corr);
                t=linspace(0,1,20);
                
                bCurve = kron((1-t).^2,vertA.corr') + kron(2*(1-t).*t,pt2') + kron(t.^2,vertB.corr');
                if(voronoiVertex.edge{i}.edgeType==2)
                    
                    %                         if(nullifyVertices)
                    %                             try
                    %                                 inShape = ImageMask(round(vertA.corr(1)),round(vertA.corr(2))) && ImageMask(round(vertB.corr(1)),round(vertB.corr(2)));
                    %                             catch
                    %                                 inShape = 0;
                    %                             end
                    %                             if(~inShape)
                    %                                 vorVertNull = [vorVertNull,[bCurve],[NaN;NaN]];
                    %                             else
                    %                                 vorVertT2(:,vorVertT2Start:vorVertT2Start+spacerT2-2) = [bCurve];
                    %                                 vorVertT2Start = vorVertT2Start + spacerT2;
                    %                             end
                    %                         else
                    
                    
                    plot(bCurve(1,:),bCurve(2,:),'Color',coloringMat(min([voronoiVertex.edge{i}.color,voronoiVertex.edge{i}.Twin.color]),:),'LineWidth',2);
                    plot(bCurve(1,:),bCurve(2,:),'--','Color',coloringMat(max([voronoiVertex.edge{i}.color,voronoiVertex.edge{i}.Twin.color]),:),'LineWidth',2);
                    
                    %                                                     plot([vertA.corr(1),vertB.corr(1)],[vertA.corr(2),vertB.corr(2)],'Color',coloringMat(max([voronoiVertex.edge{i}.color,voronoiVertex.edge{i}.Twin.color])),'LineWidth',2);
                    %                             vorVertT2(:,vorVertT2Start:vorVertT2Start+spacerT2-2) = [bCurve];
                    %                             vorVertT2Start = vorVertT2Start + spacerT2;
                    %                         end
                else
                    plot(bCurve(1,:),bCurve(2,:),'Color',coloringMat(min([voronoiVertex.edge{i}.color,voronoiVertex.edge{i}.Twin.color]),:),'LineWidth',2);
                    plot(bCurve(1,:),bCurve(2,:),'--','Color',coloringMat(max([voronoiVertex.edge{i}.color,voronoiVertex.edge{i}.Twin.color]),:),'LineWidth',2);
                    %                         vorVertInf2(:,vorVertInf2Start:vorVertInf2Start+spacerT2-2) = [bCurve];
                    %                         vorVertInf2Start = vorVertInf2Start + spacerT2;
                end
            end
            %             plot(bCurve(1,:),bCurve(2,:),'Color',colorEDGE);
        end
    end
    isNotPlotted(voronoiVertex.edge{i}.ID) = 0;
    isNotPlotted(voronoiVertex.edge{i}.Twin.ID) = 0;
    
end
end
