# Supplementary material for: Shape-to-graph mapping method for efficient characterization and classification of complex geometries in biological images
Source: PLoS Comput Biol. 2020 Sep 3;16(9):e1007758. doi: 10.1371/journal.pcbi.1007758 (PMC7494120; doi:10.1371/journal.pcbi.1007758)
Supplement: S1 File — (ZIP) [file pcbi.1007758.s007.zip › SCRIPTs_and_GUIs/Common_Code/Plotters_Post/plotFaceInputs.m]

function plotFaceInputs(records, faceStruct, colorVec, lineParams,pointParams)
if(nargin < 5 || isempty(pointParams))
    pointParams = {'Marker','.'};
end
if(nargin < 4 || isempty(lineParams))
    lineParams = {'LineWidth',1};
end
if(nargin < 3)
    colorVec = [0,0,0];
end
plotOutline_Specific(records,faceStruct.Objects,colorVec./2,lineParams,pointParams);
end
