# Supplementary material for: Shape-to-graph mapping method for efficient characterization and classification of complex geometries in biological images
Source: PLoS Comput Biol. 2020 Sep 3;16(9):e1007758. doi: 10.1371/journal.pcbi.1007758 (PMC7494120; doi:10.1371/journal.pcbi.1007758)
Supplement: S1 File — (ZIP) [file pcbi.1007758.s007.zip › SCRIPTs_and_GUIs/Common_Code/Plotters_Post/plotVoronoiSubGraph_vertList.m]

  %function plotVoronoiSubGraph_vertList(vertList,logicalVertFilter, records,colorMatNorm, colorMatImplicit)
  function lineHandle = plotVoronoiSubGraph_vertList(records,vertList,colorMatNorm,lineParams)
  if(nargin < 4 || isempty(lineParams))
    lineParams = {'LineWidth',1};
%     if(ishold)
%         figHandle = gca;
%     else
%         figHandle = figure;
%     end
    end
    % resetHoldState = 0;
%     vertList((vertList(3) == 0 && vertList(4) == 0),:)
    % if(ishold == 0)
    %     cla;
    %     resetHoldState = 1;
    %     hold on;
    % end
    %%Loop through object index
    %%Color by object index
    %%Implicit/infintie edges are half brightness
    if(nargin < 3)
        colorMatNorm = [1,1,1];
    end
    
    edgeInGraph = vertList(records.edges.origin(:,1)) & vertList(records.edges.origin(:,2)); 
    edgeIDs = 1:size(records.edges.twinID,1);

    lineHandle = plotFromEdgeList(edgeIDs(edgeInGraph),records,colorMatNorm,lineParams);
    %numT2 = sum(records.edges.edgeType(edgeInGraph)==2);
    %numT1 = sum(~(records.edges.edgeType(edgeInGraph) >= 98));
    %numImplciit = sum(records.edges.edgeType(edgeInGraph,2) == 0);
    %numInfiniteNorm = sum(records.halfEdge(edgeInGraph,2) > 98 & records.halfEdge(edgeInGraph,2) ~= 102);
    %numInfiniteParab = sum(records.halfEdge(edgeInGraph,2) == 102);


    %    isNotPlotted = ones(3,size(records.halfEdge,1));
    %    vorVertNorm = nan(3,3*numT2 + 21*numT1); %%Do not have a way to track numbers of types of edges... yet
    %    vorVertImplicit = nan(3,3*numImplciit + 3*numInfiniteNorm + 21*numInfiniteParab);
    %    vorVertVertex = nan(3,2*size(vertList,1));
        
        %spacerT01 = 3;
        %spacerT2 = 21;
    %    vorVertNormStart = 1;
    %    vorVertImplicitStart = 1;
    %    vorVertVertexStart = 1;
    %    for j = 1:size(vertList,1)
    %        [isNotPlotted, vorVertNorm, vorVertImplicit, vorVertNormStart, vorVertImplicitStart, vorVertVertex, vorVertVertexStart] = plotVorVertsWithEdges_arrayInput_subGraph(vertList(j,:), records, logicalVertFilter, isNotPlotted, vorVertNorm, vorVertImplicit, vorVertNormStart, vorVertImplicitStart, vorVertVertex, vorVertVertexStart, edgeInGraph);
    %    end

    %        line(vorVertNorm(1,:),vorVertNorm(2,:),'Color',colorMatNorm,'LineWidth',0.1);
        
    %        line(vorVertImplicit(1,:),vorVertImplicit(2,:),'Color',colorMatImplicit,'LineWidth',0.1);
       
    %        line(vorVertVertex(1,:),vorVertVertex(2,:),'LineStyle','none','Marker','o','MarkerEdgeColor',colorMatNorm,'MarkerFaceColor',colorMatNorm,'MarkerSize',1.2);
    % if(resetHoldState)
    %     hold off;
    % end
end
