# Supplementary material for: Shape-to-graph mapping method for efficient characterization and classification of complex geometries in biological images
Source: PLoS Comput Biol. 2020 Sep 3;16(9):e1007758. doi: 10.1371/journal.pcbi.1007758 (PMC7494120; doi:10.1371/journal.pcbi.1007758)
Supplement: S1 File — (ZIP) [file pcbi.1007758.s007.zip › SCRIPTs_and_GUIs/Common_Code/Plotters_Post/matchSizeOf_plotFromEdgeList.m]

function output = matchSizeOf_plotFromEdgeList(edgeListSubGraph,records,interpVal, isOrderedPath, stripDataSpacing)
%This is the core plotting function. It is used by the majority of other functions to actually draw the diagram.
%Inputs:
% 	EdgeListSubgraph - List of all edges to be included in the plot
% 	Records – From Voronoi Construction
% 	colorMat – Color to draw these edges
% 	lineParams – See above
%Outputs:	
% 	Voronoi diagram drawn for the selected edges in the desired color, and handles to said plot


if(islogical(edgeListSubGraph) || length(edgeListSubGraph) == records.edges.length)
   vecList = 1:records.edges.length;
   edgeListSubGraph = vecList(edgeListSubGraph);
end
% if(peturbNormDirBy
%%Assumes no half edge twins.  At worst, this will just leave to each half
%%edge being plotted twice
% resetHoldState = 0;
% if(ishold == 0)
%     cla;
%     resetHoldState = 1;
%     hold on;
% end
numQuads = sum(records.edges.dist(edgeListSubGraph) > 100*eps & (records.edges.edgeType(edgeListSubGraph) == 2 | records.edges.edgeType(edgeListSubGraph) == 102));
numLin = sum(records.edges.edgeType(edgeListSubGraph) ~= 2 & records.edges.edgeType(edgeListSubGraph) ~= 102 & records.edges.dist(edgeListSubGraph) > 10^-7);
% numPoints = nan(3*numLin + 21*numQuads,2);
lineStripIndex = 0;
index = 1;
output = nan(2*numLin + 20*numQuads,size(interpVal,2));
for i = 1:length(edgeListSubGraph)
    edgeID = edgeListSubGraph(i);
    if(records.edges.dist(edgeID) > 10^-7)
        lineStripIndex = lineStripIndex + 1;
        if(stripDataSpacing(lineStripIndex) ~= 0) %Can matlab optimize a line out of existence....
        vertA = records.verts.pos(records.edges.origin(edgeID,1),:);
        vertB = records.verts.pos(records.edges.origin(edgeID,2),:);
        if(records.edges.edgeType(edgeID) == 2 || records.edges.edgeType(edgeID) == 102)
            if(abs(vertA(1) - vertB(1)) >= sqrt(eps) || abs(vertA(2) - vertB(2)) >= sqrt(eps))         
%             t = linspace(0,1,20);
%             pt2 = records.edges.controlPoint(edgeID,:);%edge(10:11); %%control point for bezeir curve
%             bCurve = kron((1-t).^2,vertA') + kron(2*(1-t).*t,pt2') + kron(t.^2,vertB');
%             bCurveAlt =  kron((1-t).^2,[vertA(1),vertA(2)]') + kron(2*(1-t).*t,pt2') + kron(t.^2,[vertB(1),vertB(2)]');
%             numPoints(index:index+20,:) = [bCurve';nan,nan];
if(isOrderedPath)
            curCol=interpVal(i,:);
            if(i == length(interpVal))
                nextCol = interpVal(end,:);
            else
                nextCol = interpVal(i+1,end);
            end
            interp = linspace(curCol,nextCol,stripDataSpacing(lineStripIndex))';
            output(index:index+stripDataSpacing(lineStripIndex)-1,:) = interp;%(1-interp).*repmat(curColor,20,1) + interp.*repmat(nextCol,20,1);
else
                output(index:index+stripDataSpacing(lineStripIndex)-1,:) = repmat(interpVal(i,:),stripDataSpacing(lineStripIndex),1);

end
            %pt2test=getBezeir_ARR(lineobj,point,vertA,vertB);

            index=index+20;
            end
        else
            if(isOrderedPath)
            curCol=interpVal(i,:);
            if(i == length(interpVal))
                nextCol = interpVal(end,:);
            else
                nextCol = interpVal(i+1,end);
            end
            interp = linspace(curCol,nextCol,stripDataSpacing(lineStripIndex))';
            output(index:index+stripDataSpacing(lineStripIndex)-1,:) = interp;
            else
                
            output(index:index+stripDataSpacing(lineStripIndex)-1,:) = repmat(interpVal(i,:),stripDataSpacing(lineStripIndex),1);
            end
            index=index+2;
        end
        end
    end
end
% lineHandle = line(numPoints(:,1),numPoints(:,2),'color',colorMat,lineParams{:});
% if(resetHoldState)
%     hold off;
% end
end
