# Supplementary material for: Shape-to-graph mapping method for efficient characterization and classification of complex geometries in biological images
Source: PLoS Comput Biol. 2020 Sep 3;16(9):e1007758. doi: 10.1371/journal.pcbi.1007758 (PMC7494120; doi:10.1371/journal.pcbi.1007758)
Supplement: S1 File — (ZIP) [file pcbi.1007758.s007.zip › SCRIPTs_and_GUIs/Common_Code/Plotters_Post/quickPlotInsideScript.m]

cm = jet(records.numNonHoles);
hold on;
for i = 1:records.numNonHoles
    plotVoronoiSkeleton_SingleRegion(records,i,cm(i,:));
end
