# Supplementary material for: Shape-to-graph mapping method for efficient characterization and classification of complex geometries in biological images
Source: PLoS Comput Biol. 2020 Sep 3;16(9):e1007758. doi: 10.1371/journal.pcbi.1007758 (PMC7494120; doi:10.1371/journal.pcbi.1007758)
Supplement: S1 File — (ZIP) [file pcbi.1007758.s007.zip › SCRIPTs_and_GUIs/Common_Code/Plotters_Post/plotAllFaces_Patch.m]

%%REFACTORCHECK
function plotAllFaces_Patch(records)
figure;
hold on;
colorMat = jet(length(records.Faces));
for i = 1:length(records.Faces)
   plotFace_Patch(records, records.Faces(i), colorMat(i,:));
end
