# Supplementary material for: Shape-to-graph mapping method for efficient characterization and classification of complex geometries in biological images
Source: PLoS Comput Biol. 2020 Sep 3;16(9):e1007758. doi: 10.1371/journal.pcbi.1007758 (PMC7494120; doi:10.1371/journal.pcbi.1007758)
Supplement: S1 File — (ZIP) [file pcbi.1007758.s007.zip › SCRIPTs_and_GUIs/Common_Code/Plotters_Post/dijkstra_PlotAscent.m]

%%REFACTORCHECK
function dijkstra_PlotAscent(vertexCoor,parList,curVert,lineParams)
if(nargin < 4 || isempty(lineParams))
    lineParams = {'LineWidth',1};
end
    %xPlot = nan(size(parList,1),3);
    %yPlot = nan(size(parList,1),3);
    validator = 0;
    while(parList(curVert) ~= 0 && validator < size(parList,1))
        line([vertexCoor(curVert,1);vertexCoor(parList(curVert),1)],[vertexCoor(curVert,2);vertexCoor(parList(curVert),2)],lineParams{:});
        curVert = parList(curVert);
    end

end
