# Supplementary material for: Shape-to-graph mapping method for efficient characterization and classification of complex geometries in biological images
Source: PLoS Comput Biol. 2020 Sep 3;16(9):e1007758. doi: 10.1371/journal.pcbi.1007758 (PMC7494120; doi:10.1371/journal.pcbi.1007758)
Supplement: S1 File — (ZIP) [file pcbi.1007758.s007.zip › SCRIPTs_and_GUIs/Common_Code/Plotters_Post/plotSubGraph_RootPath.m]

function [lineHandle] = plotSubGraph_RootPath(records, cycleInfo, colorMat, lineParams)
if(nargin < 4 || isempty(lineParams))
    lineParams = {'LineWidth', 1};
end
lineHandle = plotFromEdgeList(cycleInfo.primaryMajAxis.edge, records, colorMat, lineParams);


end
