# Supplementary material for: Shape-to-graph mapping method for efficient characterization and classification of complex geometries in biological images
Source: PLoS Comput Biol. 2020 Sep 3;16(9):e1007758. doi: 10.1371/journal.pcbi.1007758 (PMC7494120; doi:10.1371/journal.pcbi.1007758)
Supplement: S1 File — (ZIP) [file pcbi.1007758.s007.zip › SCRIPTs_and_GUIs/Common_Code/Plotters_Post/plotFace_Patch.m]

function plotFace_Patch(records, faceStruct, colorVec, patchParams)
if(nargin < 4)
    patchParams = {};
end
if(nargin < 3)
    colorVec = [0,0,0];
end
plotFromEdgeList_Patch(faceStruct,records,colorVec,patchParams);
end
