# Supplementary material for: Shape-to-graph mapping method for efficient characterization and classification of complex geometries in biological images
Source: PLoS Comput Biol. 2020 Sep 3;16(9):e1007758. doi: 10.1371/journal.pcbi.1007758 (PMC7494120; doi:10.1371/journal.pcbi.1007758)
Supplement: S1 File — (ZIP) [file pcbi.1007758.s007.zip › SCRIPTs_and_GUIs/Common_Code/Plotters_Post/plotFace.m]

function plotFace(records, faceStruct, colorVec, lineParams)
if(nargin < 4 || isempty(lineParams))
    lineParams = {'LineWidth',1};
end
if(nargin < 3 || isempty(colorVec))
    colorVec = [0,0,1];
end
for i = 1:faceStruct.subFaces
    edges = faceStruct.Edges(faceStruct.FaceStartingIndex(i):faceStruct.FaceEndingIndex(i) - ~faceStruct.Finite(i));
    plotFromEdgeList(edges,records,colorVec,lineParams);
end
end
