# Supplementary material for: Shape-to-graph mapping method for efficient characterization and classification of complex geometries in biological images
Source: PLoS Comput Biol. 2020 Sep 3;16(9):e1007758. doi: 10.1371/journal.pcbi.1007758 (PMC7494120; doi:10.1371/journal.pcbi.1007758)
Supplement: S1 File — (ZIP) [file pcbi.1007758.s007.zip › SCRIPTs_and_GUIs/Common_Code/Plotters_Post/plotOutline_Specific_AssumeCycle.m]

function plotOutline_Specific_AssumeCycle(records, inputFilt,lineParams)
if(nargin < 3 || isempty(lineParams))
    lineParams = {'LineWidth',1};
end
% if(nargin < 5 || isempty(pointParams))
%     pointParams = {'Marker','.'};
% end
%Three args - all borders are colored by if they are an outter or inner border
%Two args - all borders are colored by looping through the colorMatObject list
%If the colorMatObj matrix does not match the size of the number of borders, a single color is drawn per edge instead
%If 1 arg - default color.

inputRed = records.inputs(inputFilt,:);
vCor = inputRed(inputRed(:,1)~=0,3:4);
vCor = [vCor;vCor(1,:)];

line(vCor(:,1)',vCor(:,2)', lineParams{:});

end
