# Supplementary material for: Shape-to-graph mapping method for efficient characterization and classification of complex geometries in biological images
Source: PLoS Comput Biol. 2020 Sep 3;16(9):e1007758. doi: 10.1371/journal.pcbi.1007758 (PMC7494120; doi:10.1371/journal.pcbi.1007758)
Supplement: S1 File — (ZIP) [file pcbi.1007758.s007.zip › SCRIPTs_and_GUIs/Common_Code/Plotters_Post/simplePathPlot_Boundary.m]

function simplePathPlot_Boundary(records,orderedVertIDs,lineParams)
if(nargin < 2 || isempty(lineParams))
    lineParams = {'LineWidth',1};
end
idvec = 1:length(records.input);
idFilt = idvec(orderedVertIDs);
idFilt(end+1) = idFilt(1);
line(records.input(idFilt,3),records.input(idFilt,4),lineParams{:});
end
