# Supplementary material for: Shape-to-graph mapping method for efficient characterization and classification of complex geometries in biological images
Source: PLoS Comput Biol. 2020 Sep 3;16(9):e1007758. doi: 10.1371/journal.pcbi.1007758 (PMC7494120; doi:10.1371/journal.pcbi.1007758)
Supplement: S1 File — (ZIP) [file pcbi.1007758.s007.zip › SCRIPTs_and_GUIs/Common_Code/Plotters_Post/plotOutline_Specific.m]

function plotOutline_Specific(records, inputFilt, colorMatObject,lineParams)
if(nargin < 4 || isempty(lineParams))
    lineParams = {'LineWidth',1};
end
% if(nargin < 5 || isempty(pointParams))
%     pointParams = {'Marker','.'};
% end
%Three args - all borders are colored by if they are an outter or inner border
%Two args - all borders are colored by looping through the colorMatObject list
%If the colorMatObj matrix does not match the size of the number of borders, a single color is drawn per edge instead
%If 1 arg - default color.

inputRed = records.inputs(inputFilt,:);
%%The first block is outdated - use plotOutline_Simple
EL = inputRed(inputRed(:,1)==0,3:4);
% V = inputFilt(inputRed(:,1)~=0);
% 	        vertexCoor = records.inputs(records.inputs(:,1)==1,3:4);

xPlot = nan(size(EL,1),3);
yPlot = nan(size(EL,1),3);
xPlot(1:end,:) = [records.inputs(EL(:,1),3),records.inputs(EL(:,2),3),nan(size(EL(:,1)))];
yPlot(1:end,:) = [records.inputs(EL(:,1),4),records.inputs(EL(:,2),4),nan(size(EL(:,1)))];

% VProc = false(size(records.inputs,1),1);
% VProc(V) = true;
% VProc(EL(:,1)) = false;
% VProc(EL(:,2)) = false;
% vClear = records.inputs(VProc,3:4);

line(xPlot',yPlot','Color',colorMatObject(:), lineParams{:});
% xPlot = nan(size(vClear,1),2);
% yPlot = nan(size(vClear,1),2);
% xPlot(1:end,:) = [vClear(:,1),nan(size(vClear,1))];
% yPlot(1:end,:) = [vClear(:,2),nan(size(vClear,1))];
% line(xPlot',yPlot','Color',colorMatObject(:), pointParams{:});

end
