# Supplementary material for: Shape-to-graph mapping method for efficient characterization and classification of complex geometries in biological images
Source: PLoS Comput Biol. 2020 Sep 3;16(9):e1007758. doi: 10.1371/journal.pcbi.1007758 (PMC7494120; doi:10.1371/journal.pcbi.1007758)
Supplement: S1 File — (ZIP) [file pcbi.1007758.s007.zip › SCRIPTs_and_GUIs/Common_Code/Plotters_Post/plotOutline_Simple.m]

function plotOutline_Simple(records, colorMat,lineParams)
    if(isempty(lineParams))
        lineParams = {'LineWidth',1};
    end
	resetHoldState = 0;
	if(ishold == 0)
		cla;
		resetHoldState = 1;
		hold on;
	end
	if(nargin < 2)
		colorMat = [0.5,0.5,0.5];
	end
	        EL = records.inputs(records.inputs(:,1)==0,3:4);
% 	        vertexCoor = records.inputs(records.inputs(:,1)==1,3:4);
	        
	        xPlot = nan(size(EL,1),3);
	        yPlot = nan(size(EL,1),3);
	        xPlot(1:end,:) = [records.inputs(EL(:,1),3),records.inputs(EL(:,2),3),nan(size(EL(:,1)))];
	        yPlot(1:end,:) = [records.inputs(EL(:,1),4),records.inputs(EL(:,2),4),nan(size(EL(:,1)))];
	        
	        line(xPlot',yPlot','Color',colorMat, lineParams{:});
	
    if(resetHoldState)
    	hold off;
    end

end
