# Supplementary material for: Shape-to-graph mapping method for efficient characterization and classification of complex geometries in biological images
Source: PLoS Comput Biol. 2020 Sep 3;16(9):e1007758. doi: 10.1371/journal.pcbi.1007758 (PMC7494120; doi:10.1371/journal.pcbi.1007758)
Supplement: S1 File — (ZIP) [file pcbi.1007758.s007.zip › SCRIPTs_and_GUIs/Common_Code/Plotters_Post/plotVoronoiSimple.m]

function plotVoronoiSimple(records,colorMat, lineParams, figHandle)
if(nargin < 3)
    if(ishold)
        figHandle = gcf;
    else
        figHandle = figure;
    end
end
if(nargin < 2)
    colorMat = [0,0,0];
end
plotFromEdgeList(1:2:length(records.halfEdge)-1,records,colorMat,figHandle,lineParams);

end
