# Supplementary material for: Shape-to-graph mapping method for efficient characterization and classification of complex geometries in biological images
Source: PLoS Comput Biol. 2020 Sep 3;16(9):e1007758. doi: 10.1371/journal.pcbi.1007758 (PMC7494120; doi:10.1371/journal.pcbi.1007758)
Supplement: S1 File — (ZIP) [file pcbi.1007758.s007.zip › SCRIPTs_and_GUIs/Common_Code/Plotters_Post/quickPrettyPlot.m]

function quickPrettyPlot(dirName)
if(dirName(end) ~= filesep)
    dirName = [dirName filesep];
end
matFiles = dir([dirName '*.mat']);
mkdir([dirName 'VorGraphs']);
for k = length(matFiles):-1:1
    % remove non-folders
    if ~matFiles(k).isdir
        if((isempty(strfind(matFiles(k).name,'LOOP'))) || ~isempty(strfind(matFiles(k).name,'STATS')) || isempty(strfind(matFiles(k).name,'.mat')))
            matFiles(k) = [ ];
            continue
        end
    else
        matFiles(k) = [ ];
        continue
    end
end
%%NOTE- MAKE SURE THE IMAGE IS AN INTEGER MULTIPLE OF THE BINARY MASK
%%RESOLUTION OR IT WILL LOOK HORRENDOUS
%%Print quality significantly worse in parallel.  No idea why.
for iter = 1:length(matFiles)
loadFile = load([dirName matFiles(iter).name]);
records = loadFile.records;
dataStruct = loadFile.dataStruct;
cm = jet(records.numNonHoles);
tmp = figure('Visible','off');
xDim = size(records.imageMask,1)-2;
yDim = size(records.imageMask,2)-2;
subplot('Position',[0,0,1,1]);
imshow(records.imageMask);
hold on;
plotVoronoiSkeleton(records,0,cm,1,1,{});
% test = getframe(gca);
set(tmp,'PaperPositionMode','manual')
set(tmp,'InvertHardcopy','off')
set(tmp,'PaperUnits','inches');
set(tmp,'PaperPosition',[0,0,.02*xDim,.02*yDim]);
axis([1,xDim+1,1,yDim+1]);
print(tmp,[dirName 'VorGraphs' filesep 'COLOR_VOR_NO_BRIDGE_' matFiles(iter).name,'.png'],'-dpng','-painters','-r100');
% imwrite(test.cdata,[dirName 'VorGraphs' filesep 'COLOR_VOR_NO_BRIDGE_' matFiles(iter).name,'.png']);
if(dataStruct.loop.numInObjectNoEnclosure)
for i = 1:length(dataStruct.loop.object.acyclic)
    plotFromEdgeList(dataStruct.loop.object.acyclic(i).primaryMajAxis.edge, records, [130, 24, 24]./255,{'LineWidth',2});
end
end
if(dataStruct.loop.numInObjectEnclosedByHole)
for i = 1:length(dataStruct.loop.object.enclosed)
    plotFromEdgeList(dataStruct.loop.object.enclosed(i).EL, records, [130, 24, 24]./255,{'LineWidth',2});
end
end
if(dataStruct.loop.numInObjectEnclosingHole)
for i = 1:length(dataStruct.loop.object.enclosing)
    plotFromEdgeList(dataStruct.loop.object.enclosing(i).EL, records, [130, 24, 24]./255,{'LineWidth',2});
end
end
axis([1,xDim+1,1,yDim+1]);
print(tmp,[dirName 'VorGraphs' filesep 'COLOR_VOR_BRIDGE_' matFiles(iter).name,'.png'],'-dpng','-painters','-r100');
% test = getframe(gca);
% imwrite(test.cdata,[dirName 'VorGraphs' filesep 'COLOR_VOR_BRIDGE' matFiles(iter).name,'.png']);
close(tmp);
end
end
% plotVoronoiBridge_Post(dataStruct, records)
