# Supplementary material for: Shape-to-graph mapping method for efficient characterization and classification of complex geometries in biological images
Source: PLoS Comput Biol. 2020 Sep 3;16(9):e1007758. doi: 10.1371/journal.pcbi.1007758 (PMC7494120; doi:10.1371/journal.pcbi.1007758)
Supplement: S1 File — (ZIP) [file pcbi.1007758.s007.zip › SCRIPTs_and_GUIs/Common_Code/Plotters_Post/getBoundaryInfo.m]

function [colorID, subGraphInfo_INNER, subGraphInfo_OUTER] = getBoundaryInfo(dataStruct, boundaryID)
%Boundary id starts with 1
boundaryID = color-1; %Ignoring border 1 - that's a padded border!
cycleTypes = getCycleTypes(dataStruct);
if(boundaryID <= cycleTypes(1))
    loopStruct_INNER = dataStruct.loop.object.enclosing(boundaryID).color;
    loopStruct

end
