# Supplementary material for: Shape-to-graph mapping method for efficient characterization and classification of complex geometries in biological images
Source: PLoS Comput Biol. 2020 Sep 3;16(9):e1007758. doi: 10.1371/journal.pcbi.1007758 (PMC7494120; doi:10.1371/journal.pcbi.1007758)
Supplement: S1 File — (ZIP) [file pcbi.1007758.s007.zip › SCRIPTs_and_GUIs/Common_Code/Plotters_Post/plotOutline_ColorByBoundary.m]

function plotOutline_ColorByBoundary(records,lineParams,pointParams)
if(nargin < 2 || isempty(lineParams))
    lineParams = {'LineWidth',2};
end
if(nargin < 3 || isempty(pointParams))
    pointParams = {'Marker','.'};
end
plotOutline_Post(records, jet(max(records.input(:,2))), lineParams ,pointParams)
end
