# Supplementary material for: Shape-to-graph mapping method for efficient characterization and classification of complex geometries in biological images
Source: PLoS Comput Biol. 2020 Sep 3;16(9):e1007758. doi: 10.1371/journal.pcbi.1007758 (PMC7494120; doi:10.1371/journal.pcbi.1007758)
Supplement: S1 File — (ZIP) [file pcbi.1007758.s007.zip › SCRIPTs_and_GUIs/Common_Code/Geometry/points2Line.m]

function [A, B, C] = points2Line(X1,Y1,X2,Y2)
%Vector will point FROM P1 TO P2
A = Y1-Y2;
B = X2-X1;

C = -(A*X1 + B*Y1);
