# Supplementary material for: Shape-to-graph mapping method for efficient characterization and classification of complex geometries in biological images
Source: PLoS Comput Biol. 2020 Sep 3;16(9):e1007758. doi: 10.1371/journal.pcbi.1007758 (PMC7494120; doi:10.1371/journal.pcbi.1007758)
Supplement: S1 File — (ZIP) [file pcbi.1007758.s007.zip › SCRIPTs_and_GUIs/Common_Code/Geometry/closestPoint.m]

function [x,y,DefX,DefY,truncFlag] = closestPoint(epx1,epy1,epx2,epy2,cx,cy)
px = epx2-epx1;
py = epy2-epy1;

norm = px^2+py^2;

u = ((cx-epx1)*px + (cy-epy1)*py)/norm;
truncFlag = 0;
%%Identifies which endpoint this gets attached too
if(u>=1)
    trunc=1;
    truncFlag=2;
elseif(u<=0)
    trunc=0;
    truncFlag=1;
else
    trunc=u;
end

x = epx1+trunc*px;
y = epy1+trunc*py;

DefX = epx1+u*px;
DefY = epy1+u*py;

end
