# Supplementary material for: Shape-to-graph mapping method for efficient characterization and classification of complex geometries in biological images
Source: PLoS Comput Biol. 2020 Sep 3;16(9):e1007758. doi: 10.1371/journal.pcbi.1007758 (PMC7494120; doi:10.1371/journal.pcbi.1007758)
Supplement: S1 File — (ZIP) [file pcbi.1007758.s007.zip › SCRIPTs_and_GUIs/Common_Code/Geometry/getBezeir_ARR.m]

function [controlPoint] = getBezeir_ARR(line, point, start1,start2)
%%Interpolation Method - 0 (default) spacing defined by constant 'x' distance (perpendicular distance to axis of symmetry).
%%Resolution should be defined as an integer indicating the number of
%segments (for plotting).  1 spacing defined by a constant arc length 'x'
%for which the radius is computed.  For mathematical analysis.
%%Rotate parabola to be normal
% denom = sqrt(line.Ax^2 + line.By^2);
SIN = line(2);%-line.Ax/denom;
COS = line(1);%line.By/denom;
rotMCW = [COS,-SIN;SIN,COS];
rotMCCW = [COS,SIN;-SIN,COS];

rotPoint = [point(3),point(4)]*rotMCW;
rotS1 = [start1(1),start1(2)]*rotMCW;
rotS2 = [start2(1),start2(2)]*rotMCW;

p = rotPoint(2)-line(3);%perpDistancePoint2Line(line.Ax,line.By,line.C,point.xCorr,point.yCorr); %Dist between focus and directrix

vertX = rotPoint(1);
%Check up/down
%vertY = rotPoint(2) - p/2;
%(x-vertx)^2 + 2pverty =2py
%x^2 -2xvertx +vertx^2 - 2pverty = 2py;
%deriv = (2x-2vertx)/2p;

slopeS1 = (2*rotS1(1) - 2*vertX)/(2*p);
slopeS2 = (2*rotS2(1) - 2*vertX)/(2*p);
intercept1 = rotS1(2)-slopeS1*rotS1(1);
intercept2 = rotS2(2)-slopeS2*rotS2(1);
% x = [-10:10];
% plot(x,slopeS1*x-intercept1,'b-');
% plot(x,slopeS1*x-intercept1,'b-');

%slopeS1*x + rotS1(2) = slopeS2*x + rotS2(2)
xIntersect = (intercept2-intercept1)/(slopeS1-slopeS2);
yIntersect = xIntersect*slopeS1 + intercept1;

controlPoint = [xIntersect,yIntersect]*rotMCCW;

%%THIS IS ENOUGH FOR GRAPHING

%%THE BELOW CALCULATES A RADIUS MATRIX
% if(nargin > 4)
%         
%         if(interpolationMethod == 1)
%             %https://en.wikipedia.org/wiki/Parabola#Length_of_an_arc_of_a_parabola
%             [symA,symB,symC] = perpendicularBisector2d(line.A,line.B,point.pos(1),point.pos(2));
%             [intX,intY] = Intersect2d(symA,symB,symC,line.A,line.B,line.C);
%             sign1 = checkLeftOf(point.pos,[intX,intY],vertA);  %If this is zero, then p1 was zero anyways.
%             sign2 = checkLeftOf(point.pos,[intX,intY],vertB);
%             p1 = sign1*perpDistancePoint2Line(symA,symB,symC,vertA(1),vertA(2));
%             p2 = sign2*perpDistancePoint2Line(symA,symB,symC,vertB(1),vertB(2));
%             f = perpDistancePoint2Line(line.A,line.B,line.C,point.pos(1),point.pos(2))/2; %focal length
%             h1 = p1/2;
%             h2 = p2/2;
%             q1 = sqrt(f^2 + h1^2);
%             q2 = sqrt(f^2 + h2^2);
% 
%     %         dist = abs((h1*q1 - h2*q2)/f + f*log((h1+q1)/(h2+q2)));
%             signedDistS1 = h1*q1/f + f*log((h1+q1)/f);
%             signedDistS2 = h2*q2/f + f*log((h2+q2)/f);
% 
%             computationVector = signedDistS1:resolution:signedDistS2;
%             %%h = 
%             edgeObj.distance = dist;
%             edgeObj.Twin.distance = dist;
%         else
%             
%             
%             
%         end
% end

end
