# Supplementary material for: Shape-to-graph mapping method for efficient characterization and classification of complex geometries in biological images
Source: PLoS Comput Biol. 2020 Sep 3;16(9):e1007758. doi: 10.1371/journal.pcbi.1007758 (PMC7494120; doi:10.1371/journal.pcbi.1007758)
Supplement: S1 File — (ZIP) [file pcbi.1007758.s007.zip › SCRIPTs_and_GUIs/Common_Code/Geometry/isOrthogonal.m]

function perpBool = isOrthogonal(l1dx,l1dy,l2dx,l2dy)
perpBool = abs(l1dx*l2dx + l1dy*l2dy) <= eps;
