# Supplementary material for: Shape-to-graph mapping method for efficient characterization and classification of complex geometries in biological images
Source: PLoS Comput Biol. 2020 Sep 3;16(9):e1007758. doi: 10.1371/journal.pcbi.1007758 (PMC7494120; doi:10.1371/journal.pcbi.1007758)
Supplement: S1 File — (ZIP) [file pcbi.1007758.s007.zip › SCRIPTs_and_GUIs/Common_Code/Geometry/angleBetween.m]

function approx = angleBetween(dir1,dir2)
%%<2 - approaxing antiparallel
%%1 - 90 degree angle
%%0 - Parallel
%%-1 - 270 degree angle
%%-2 - antiparallel
%%assumes vectors are normalized already
mag1 = norm(dir1);
mag2 = norm(dir2);
if(mag2 < 100*eps) %change to dynamic
    approx = 0;
else
    dir1 = dir1./mag1;
    dir2 = dir2./mag2;
    sinth = dir1(1)*dir2(2) - dir1(2)*dir2(1); %%Orientation calculation
    costh = dir1(1)*dir2(1) + dir1(2)*dir2(2); %%Dot product
    
    %%This calculates tan(theta) and pushes it closer to the extreme if the
    %%angle is lower than 90 or above 270.  If you are not comfortable with
    %%this, you may use the commented out version instead.
    if(sinth == 0)
        approx = sinth - (costh<eps)*(2*(1-abs(sinth)));
    else
        approx = sinth + (costh<eps)*(2*(1-abs(sinth)) * sign(sinth));
    end
end

% approx = atan2d(dir1(1)*dir2(2) - dir1(2)*dir2(1),dir1(1)*dir2(1) + dir1(2)*dir2(2));
