# Supplementary material for: Shape-to-graph mapping method for efficient characterization and classification of complex geometries in biological images
Source: PLoS Comput Biol. 2020 Sep 3;16(9):e1007758. doi: 10.1371/journal.pcbi.1007758 (PMC7494120; doi:10.1371/journal.pcbi.1007758)
Supplement: S1 File — (ZIP) [file pcbi.1007758.s007.zip › SCRIPTs_and_GUIs/Common_Code/Geometry/perpendicularBisector2d.m]

function [pA,pB,pC] = perpendicularBisector2d(A,B,X,Y)
%Gives the perpendicular bisector to some line A,B which passes through point X,Y (format Ax + By + C = 0);

%%If line is pointing up and to the right, it will now point up and to the left [-y,x]
pA = -B;
pB = A;
pC = -(pA * X + pB * Y);
