# Supplementary material for: Shape-to-graph mapping method for efficient characterization and classification of complex geometries in biological images
Source: PLoS Comput Biol. 2020 Sep 3;16(9):e1007758. doi: 10.1371/journal.pcbi.1007758 (PMC7494120; doi:10.1371/journal.pcbi.1007758)
Supplement: S1 File — (ZIP) [file pcbi.1007758.s007.zip › SCRIPTs_and_GUIs/Common_Code/Geometry/colinearCheck.m]

function isCollinear = colinearCheck(a,b,m,n,x,y)
%UNTITLED2 Summary of this function goes here
%   Detailed explanation goes here
isCollinear = 1;
COLIN = ((n-b)/(m-a)-(y-n)/(x-m));
if(~isnan(COLIN) && COLIN ~= 0)
    isCollinear = 0;
end
end
