# Supplementary material for: Shape-to-graph mapping method for efficient characterization and classification of complex geometries in biological images
Source: PLoS Comput Biol. 2020 Sep 3;16(9):e1007758. doi: 10.1371/journal.pcbi.1007758 (PMC7494120; doi:10.1371/journal.pcbi.1007758)
Supplement: S1 File — (ZIP) [file pcbi.1007758.s007.zip › SCRIPTs_and_GUIs/Common_Code/Geometry/findClosestPoint.m]

function [x,y] = findClosestPoint(A,B,C,X,Y)
%See wikipedia "Distance from point to line..."
x = (B*(B*X - A*Y) - A*C)/(A^2 + B^2);
y = (A*(-B*X + A*Y) - B*C)/(A^2 + B^2);
