# Supplementary material for: Shape-to-graph mapping method for efficient characterization and classification of complex geometries in biological images
Source: PLoS Comput Biol. 2020 Sep 3;16(9):e1007758. doi: 10.1371/journal.pcbi.1007758 (PMC7494120; doi:10.1371/journal.pcbi.1007758)
Supplement: S1 File — (ZIP) [file pcbi.1007758.s007.zip › SCRIPTs_and_GUIs/Common_Code/Geometry/betweenAngleBisector.m]

function [biA,biB,biC] = betweenAngleBisector(A1,B1,C1,EP1,A2,B2,C2,EP2)
%%Gives the angle bisector for the pair of lines: Line 1 -> intersect -> line2 EP
%Lines cannot under any circumstances cross

[intX,intY] = Intersect2d(A1,B1,C1,A2,B2,C2); %Find the Intersection Point

%Distance from Intersect to Line 1 (X/Y)
dI2L1x = intX - EP1(1);
dI2L1y = intY - EP1(2);


dI2L2x = intX - EP2(1);
dI2L2y = intY - EP2(2);


%Normalized vector of intersection point -> line
normVec1 = [dI2L1x,dI2L1y]./sqrt(dI2L1x^2 + dI2L1y^2);
normVec2 = [dI2L2x,dI2L2y]./sqrt(dI2L2x^2 + dI2L2y^2);

%Angle bisector
bisVec = normVec1 + normVec2;

%%The values (A is the dif in Y (rise), B is the dif in X (run))
biA = -bisVec(2);
biB = bisVec(1);
biC = -(biA*intX + biB*intY);
%Dist intersect to Line (x/y) forms a vector with the same, consistant direction for each line.
%We only need to consider the angle bisector which goes between these lines. This ensures we will get it
