# Supplementary material for: Shape-to-graph mapping method for efficient characterization and classification of complex geometries in biological images
Source: PLoS Comput Biol. 2020 Sep 3;16(9):e1007758. doi: 10.1371/journal.pcbi.1007758 (PMC7494120; doi:10.1371/journal.pcbi.1007758)
Supplement: S1 File — (ZIP) [file pcbi.1007758.s007.zip › SCRIPTs_and_GUIs/Common_Code/Geometry/isParallel.m]

function parBool = isParallel(A1,B1,A2,B2)
parNum = abs(B1*A2 - A1*B2);
tol = eps(max([A1,B1,A2,B2]));
% if(parNum <= 100*tol && parNum > tol)
% 	vpaNum = vpa(B1*A2) - vpa(A1*B2);
% 	parNum = double(vpaNum);
% end
parBool = parNum <= tol;
