# Supplementary material for: Shape-to-graph mapping method for efficient characterization and classification of complex geometries in biological images
Source: PLoS Comput Biol. 2020 Sep 3;16(9):e1007758. doi: 10.1371/journal.pcbi.1007758 (PMC7494120; doi:10.1371/journal.pcbi.1007758)
Supplement: S1 File — (ZIP) [file pcbi.1007758.s007.zip › SCRIPTs_and_GUIs/Common_Code/Geometry/threePointCircleCalculation.m]

function [circX, circY, circRad] = threePointCircleCalculation(x1,y1,x2,y2,x3,y3)
%%Generates a circle that passes through three points
%%Update method maybe...
	h = [x1^2+y1^2,y1,1;x2^2+y2^2,y2,1;x3^2+y3^2,y3,1];
	k = [x1,x1^2+y1^2,1;x2,x2^2+y2^2,1;x3,x3^2+y3^2,1];
	l = [x1,y1,1;x2,y2,1;x3,y3,1];
    circX = det(h)/(2*det(l));
    circY = det(k)/(2*det(l));
    circRad = sqrt((x1-circX)^2+(y1-circY)^2);
end
