# Supplementary material for: Shape-to-graph mapping method for efficient characterization and classification of complex geometries in biological images
Source: PLoS Comput Biol. 2020 Sep 3;16(9):e1007758. doi: 10.1371/journal.pcbi.1007758 (PMC7494120; doi:10.1371/journal.pcbi.1007758)
Supplement: S1 File — (ZIP) [file pcbi.1007758.s007.zip › SCRIPTs_and_GUIs/Common_Code/Geometry/checkLeftOf.m]

function [ISLEFT] = checkLeftOf(ep1,ep2,p3)
Lterm = (ep2(1)-ep1(1))*(p3(2)-ep1(2));
Rterm = (ep2(2)-ep1(2))*(p3(1)-ep1(1));
z = Lterm - Rterm; %(ep2(1)-ep1(1))*(p3(2)-ep1(2)) - (ep2(2)-ep1(2))*(p3(1)-ep1(1));
%%POSITIVE TELLS YOU THE POINT IS TO THE LEFT
%%NEGATIVE TELLS YOU THE POINT IS TO THE RIGHT
%%Added Tolerances
tol = eps(max([ep1(1),ep1(2),ep2(1),ep2(2),p3(1),p3(2),Lterm,Rterm]));
% if(abs(z) > tol && abs(z)<tol*100)
%     z = double((vpa(ep2(1)) - vpa(ep1(1))) * (vpa(p3(2)) - vpa(ep1(2))) - (vpa(ep2(2)) - vpa(ep1(2)))*(vpa(p3(1)) - vpa(ep1(1))));
% end
if(z > tol)
    ISLEFT = 1;
elseif(z<-tol)
    ISLEFT = -1;
else
    ISLEFT = 0; %COLLINEAR
end
