# Supplementary material for: Shape-to-graph mapping method for efficient characterization and classification of complex geometries in biological images
Source: PLoS Comput Biol. 2020 Sep 3;16(9):e1007758. doi: 10.1371/journal.pcbi.1007758 (PMC7494120; doi:10.1371/journal.pcbi.1007758)
Supplement: S1 File — (ZIP) [file pcbi.1007758.s007.zip › SCRIPTs_and_GUIs/Common_Code/Geometry/getBezeir.m]

function controlPoint = getBezeir(line, point, start1,start2)
%%Rotate parabola to be normal
% denom = sqrt(line.Ax^2 + line.By^2);
SIN = line.dirY;%-line.Ax/denom;
COS = line.dirX;%line.By/denom;
rotMCW = [COS,-SIN;SIN,COS];
rotMCCW = [COS,SIN;-SIN,COS];

rotPoint = [point.pos(1),point.pos(2)]*rotMCW;
rotLine = [line.infPos]*rotMCW;
rotS1 = [start1(1),start1(2)]*rotMCW;
rotS2 = [start2(1),start2(2)]*rotMCW;

p = rotPoint(2)-rotLine(2);%perpDistancePoint2Line(line.Ax,line.By,line.C,point.xCorr,point.yCorr); %Dist between focus and directrix

vertX = rotPoint(1);
%Check up/down
%vertY = rotPoint(2) - p/2;
%(x-vertx)^2 + 2pverty =2py
%x^2 -2xvertx +vertx^2 - 2pverty = 2py;
%deriv = (2x-2vertx)/2p;

slopeS1 = (2*rotS1(1) - 2*vertX)/(2*p);
slopeS2 = (2*rotS2(1) - 2*vertX)/(2*p);
intercept1 = rotS1(2)-slopeS1*rotS1(1);
intercept2 = rotS2(2)-slopeS2*rotS2(1);
% x = [-10:10];
% plot(x,slopeS1*x-intercept1,'b-');
% plot(x,slopeS1*x-intercept1,'b-');

%slopeS1*x + rotS1(2) = slopeS2*x + rotS2(2)
xIntersect = (intercept2-intercept1)/(slopeS1-slopeS2);
yIntersect = xIntersect*slopeS1 + intercept1;

controlPoint = [xIntersect,yIntersect]*rotMCCW;

end
