# Supplementary material for: Shape-to-graph mapping method for efficient characterization and classification of complex geometries in biological images
Source: PLoS Comput Biol. 2020 Sep 3;16(9):e1007758. doi: 10.1371/journal.pcbi.1007758 (PMC7494120; doi:10.1371/journal.pcbi.1007758)
Supplement: S1 File — (ZIP) [file pcbi.1007758.s007.zip › SCRIPTs_and_GUIs/Common_Code/Geometry/Intersect2d.m]

function [intx, inty] = Intersect2d(A1,B1,C1,A2,B2,C2)
%%Calculates the intersection point of two lines (General form: Ax + By + C = 0) in a 2d plane.
	denom = B1*A2 - A1*B2;

    if(denom == 0)
        ME = MException('Intersect2d:DivByZero','Provided Lines are Parallel');
        throw(ME);
    end
	intx = (C1*B2 - B1*C2)/denom;
	inty = (C2*A1 - A2*C1)/denom;
