# Supplementary material for: Shape-to-graph mapping method for efficient characterization and classification of complex geometries in biological images
Source: PLoS Comput Biol. 2020 Sep 3;16(9):e1007758. doi: 10.1371/journal.pcbi.1007758 (PMC7494120; doi:10.1371/journal.pcbi.1007758)
Supplement: S1 File — (ZIP) [file pcbi.1007758.s007.zip › SCRIPTs_and_GUIs/Voronoi_Construction/MEX/precisionChecks.hpp]

#ifdef _MSC_VER
#pragma once
#endif  //_MSC_VER

#ifndef VORHEADER
#define VORHEADER

// BASIC MATH HEADERS
// using namespace std::array
#include <cmath>
//#include <algorithm>
//#include <functional>
//#include <vector>
//#include <queue>
//#include <numeric>
//#include <iterator>
//#include <cassert>
//#include <iostream>
//#include <memory>
#include <limits>

//#include "vecOverrides.hpp"
//#include "basicMathAndGeometry.hpp"
//#include "SEQTree.hpp"
//#include "siteEvent.hpp"
//#include "halfEdgeRecords.hpp"
//#include "RBT.hpp"

//#define machEps 2.2204460492503131e-16
constexpr double _EPSILON = std::numeric_limits<double>::epsilon();

constexpr double _SIMILARITY_THRESHOLD_VERY_FINE = 10000;

constexpr double _SIMILARITY_THRESHOLD_FINER = 1000000;

constexpr double _SIMILARITY_THRESHOLD_ROUGH = 100000000;
// constexpr double _EPSILON_SQRT = sqrt(_EPSILON);

constexpr double _EPSILON_F(double val) { return _EPSILON * val; }

inline bool _ALMOST_EQUAL(double comp1, double comp2, double epsScale) {
  return std::abs(comp1 - comp2) < _EPSILON * epsScale * 3.0;
}

inline bool _ALMOST_ZERO(double comp1, double epsScale) {
  return std::abs(comp1) < _EPSILON * epsScale * 3.0;
}

inline bool _ALMOST_ZERO(double comp1) {
  return std::abs(comp1) < _EPSILON * comp1 * 3.0;
}

//#define BLACK false;
//#define RED true;

#endif  // !VORHEADER
