# Supplementary material for: Shape-to-graph mapping method for efficient characterization and classification of complex geometries in biological images
Source: PLoS Comput Biol. 2020 Sep 3;16(9):e1007758. doi: 10.1371/journal.pcbi.1007758 (PMC7494120; doi:10.1371/journal.pcbi.1007758)
Supplement: S1 File — (ZIP) [file pcbi.1007758.s007.zip › SCRIPTs_and_GUIs/Voronoi_Construction/MEX/vorSettings.hpp]

#pragma once
#include <vector>
struct vorSettings {
	std::vector<std::vector<uint16_t>> labelMatrix;
	std::vector<std::vector<uint8_t>> imageMask;
	std::vector<int64_t> vertColors;
	std::vector<int64_t> edgeColors;
	std::vector<int64_t> vertexFaceID;
	std::vector<int64_t> edgeFaceID;

	bool trackColors = false;
	int vertFaceIDMode = 0;
	int edgeFaceIDMode = 0;

	bool validateCircleEvents = false;
	bool validateTreeStructure = false;

	int loopLogFrequency = 0; //disabled
	bool SEQLog = false;
	bool RBTLog = false;
	char *logName[];

	vorSettings::vorSettings(std::vector<std::vector<double>> vertexCoor, std::vector<std::vector<uint64_t>> EL, std::vector<double> cent) {
		//Think about implementation more, depends on source of arguments
	}
};
