# Supplementary material for: Shape-to-graph mapping method for efficient characterization and classification of complex geometries in biological images
Source: PLoS Comput Biol. 2020 Sep 3;16(9):e1007758. doi: 10.1371/journal.pcbi.1007758 (PMC7494120; doi:10.1371/journal.pcbi.1007758)
Supplement: S1 File — (ZIP) [file pcbi.1007758.s007.zip › SCRIPTs_and_GUIs/Common_Code/Geometry/Geometry_SiteClass/closestPoints_SiteClass.m]

function [closePoint] = closestPoints_SiteClass(Source, Target)
if(~Target.isLine)
    closePoint = Target.pos; %[Target.xCorr, Target.yCorr];
else
    if(~Source.isLine)
        [x,y,~,~] = closestPoint(Target.endPoints(1).pos(1), Target.endPoints(1).pos(2),Target.endPoints(2).pos(1), Target.endPoints(2).pos(2), Source.pos(1), Source.pos(2));
        closePoint = [x,y];
    else
        if(Source.UPPER)
            flipSign = 1;
        else
            flipSign = -1;
        end
        validateEP1 = flipSign*checkLeftOf(Source.endPoints(1).pos, Source.endPoints(2).pos, Target.endPoints(1).pos);
        if(validateEP1 == 0)
            closePoint = Target.endPoints(2).pos;
        elseif(validateEP1 > 0) %ABOVE THE LINE (if upper), BELOW THE LINE (if Lower)
            closePoint = Target.endPoints(1).pos;
        elseif(validateEP1 < 0) %BELOW THE LINE (if upper), ABOVE THE LINE (if Lower)
            closePoint = Target.endPoints(2).pos;
        end
        
    end
end
