# Supplementary material for: Shape-to-graph mapping method for efficient characterization and classification of complex geometries in biological images
Source: PLoS Comput Biol. 2020 Sep 3;16(9):e1007758. doi: 10.1371/journal.pcbi.1007758 (PMC7494120; doi:10.1371/journal.pcbi.1007758)
Supplement: S1 File — (ZIP) [file pcbi.1007758.s007.zip › SCRIPTs_and_GUIs/Common_Code/Geometry/Geometry_SiteClass/safeEndpointSelectorForBisectorCalculations.m]

function [EP1, EP2] = safeEndpointSelectorForBisectorCalculations(line1, line2, intersectPoint)
%%NEED TO FIND GLOBAL WAY TO ALWAYS SELECT THE RIGHT BISECTOR
%%%%BASE ON UPPER/LOWER SYNTAX
EP1 = line1.endPoints(1).pos; %[line1.endPoints(1).xCorr line1.endPoints(1).yCorr];  
if(abs(EP1(1)-intersectPoint(1)) < eps && abs(EP1(2) - intersectPoint(2)) < eps)
    %%If this is the case, it doesn't matter which point you choose.
    EP1 = line1.endPoints(2).pos;%[line1.endPoints(2).xCorr line1.endPoints(2).yCorr];
end

EP2test = line2.endPoints(1).pos; %[line2.endPoints(1).xCorr line2.endPoints(1).yCorr];
 
L2EP1Check = checkLeftOf(line1.cent,EP1,intersectPoint);
if(L2EP1Check == 0)
    %%Intersect == EP2test, switch
    EP2 = line2.endPoints(2).pos; %[line2.endPoints(2).xCorr, line2.endPoints(2).yCorr];
    % if(Debug)
    %     L2EP1Check = checkLeftOf(EP1,intersectPoint,EP2);
    %     L2EP1EP2Check = checkLeftOf(EP2,EP1,intersectPoint);
    %     assert(L2EP1Check == L2EP1EP2Check)
    % end
elseif(L2EP1Check < 0 && ~line1.UPPER)
   EP2 = EP2test;
elseif(L2EP1Check > 0 && line1.UPPER)
    EP2 = EP2test;
else
    EP2 = line2.endPoints(2).pos; %[line2.endPoints(2).xCorr line2.endPoints(2).yCorr];
end
% L2EP1EP2Check = checkLeftOf(EP2test,EP1,intersectPoint);
% 
% %%First test logic - is the next endpoint to the left/right if you draw
% %%from the point -> intersection.
% 
% %%Second test logic - If EP2 is to the right of this vector, that means
% %%that the desired intersection point will be 'inside', that is, this angle
% %%will be pointing towards the center of the circle.  Validate that this
% %%is true.  If it is true, keep it.
% 
% %%L2EP1Check already handles the '0' case.  The result should be nonzero
% %%If L2EP1EP2Check is zero, that means that EP2test is the same as the
% %%intersection, or is the same as EP1test (which... would not make much
% %%sense given that we're talking about lines here), so we should use the
% %%other endpoint
% 
% if(L2EP1Check == L2EP1EP2Check)
%     EP2 = EP2test;
% else
%     EP2 = [line2.endPoints(2).xCorr line2.endPoints(2).yCorr];
% end
end
%     EP2 = line2.getSafeCoordinates;
% end


% l2EndpointSide = checkLeftOf([line1.endPoints(1).xCorr,line1.endPoints(1).yCorr],[line1.endPoints(2).xCorr,line1.endPoints(2).yCorr],[line2.endPoints(1).xCorr,line2.endPoints(1).yCorr]);
% l1EndpointSide = checkLeftOf([line2.endPoints(1).xCorr,line2.endPoints(1).yCorr],[line2.endPoints(2).xCorr,line2.endPoints(2).yCorr],[line1.endPoints(1).xCorr,line1.endPoints(1).yCorr]);
% 
%     if(line1.UPPER)
%         if(l2EndpointSide < 0)
%             EP2=[line2.endPoints(1).xCorr,line2.endPoints(1).yCorr];
%         elseif(l2EndpointSide >0)
%             EP2=[line2.endPoints(2).xCorr,line2.endPoints(2).yCorr];
%         else
%             EP2 = line2.getSafeCoordinates';
%         end
%     else
%         if(l2EndpointSide > 0)
%             EP2=[line2.endPoints(1).xCorr,line2.endPoints(1).yCorr];
%         elseif(l2EndpointSide < 0)
%             EP2=[line2.endPoints(2).xCorr,line2.endPoints(2).yCorr];
%         else
%             EP2 = line2.getSafeCoordinates';
%         end
%     end
%     
%     if(line2.UPPER)
%         if(l1EndpointSide > 0)
%             EP1=[line1.endPoints(1).xCorr,line1.endPoints(1).yCorr];
%         elseif(l1EndpointSide < 0)
%             EP1=[line1.endPoints(2).xCorr,line1.endPoints(2).yCorr];
%         else
%             EP1 = line1.getSafeCoordinates';
%         end
%     else
%         if(l1EndpointSide < 0)
%             EP1=[line1.endPoints(1).xCorr,line1.endPoints(1).yCorr];
%         elseif(l1EndpointSide > 0)
%             EP1=[line1.endPoints(2).xCorr,line1.endPoints(2).yCorr];
%         else
%             EP1 = line1.getSafeCoordinates';
%         end
%     end
