# Supplementary material for: Shape-to-graph mapping method for efficient characterization and classification of complex geometries in biological images
Source: PLoS Comput Biol. 2020 Sep 3;16(9):e1007758. doi: 10.1371/journal.pcbi.1007758 (PMC7494120; doi:10.1371/journal.pcbi.1007758)
Supplement: S1 File — (ZIP) [file pcbi.1007758.s007.zip › SCRIPTs_and_GUIs/Common_Code/Geometry/Geometry_SiteClass/distance_siteEventToXY.m]

function [dist,distFull] = distance_siteEventToXY(obj,X,Y)
if(obj.isLine)
	[dist, distFull] = distancePoint2LineSegment_SiteClass(obj,X,Y);
else
	[dist] = EuclidianDistance2d(obj.pos(1),X,obj.pos(2),Y);
	distFull = dist;
end
% dist = abs(A*X + B*Y + C)/sqrt(A^2 + B^2);

% ep1x = lineObj.endPoints(1).pos(1);
% ep1y = lineObj.endPoints(1).pos(2);
% ep2x = lineObj.endPoints(2).pos(1);
% ep2y = lineObj.endPoints(2).pos(2);
% 
% %%based on http://stackoverflow.com/questions/849211/shortest-distance-between-a-point-and-a-line-segment
% A = X - ep1x; %vector for point -> ep1
% B = Y - ep1y;
% C = ep2x - ep1x;
% D = ep2y - ep1y; %%Massive typo here previously...
% 
% dotProd = A*C+B*D;
% sqrdDist = C*C + D*D;
% 
% %%We should never pass it a 0 length line...
% parameterTest = dotProd/sqrdDist;
% %%Projection distance
% 
%   if (parameterTest < 0)
%     xx = ep1x;
%     yy = ep1y; 
%   elseif(parameterTest > 1) 
%     xx = ep1y;
%     yy = ep2y;
%   else 
%     xx = ep1x + parameterTest * C;
%     yy = ep1y + parameterTest * D;
%   end
%   
%   dx = X - xx;
%   dy = Y - yy;
  % [dx,dy,altx,alty] = closestPoint(ep1x,ep1y,ep2x,ep2y,X,Y);
  % dist = sqrt((dx-X)^2 + (dy-Y)^2);
  % distFull = sqrt((altx-X)^2 + (alty-Y)^2);

  
