# Supplementary material for: Shape-to-graph mapping method for efficient characterization and classification of complex geometries in biological images
Source: PLoS Comput Biol. 2020 Sep 3;16(9):e1007758. doi: 10.1371/journal.pcbi.1007758 (PMC7494120; doi:10.1371/journal.pcbi.1007758)
Supplement: S1 File — (ZIP) [file pcbi.1007758.s007.zip › SCRIPTs_and_GUIs/Common_Code/Geometry/Geometry_SiteClass/matchingLineSegments.m]

function l1l2MatchedOffset = matchingLineSegments(line,line2)
l1l2MatchedOffset = abs(line2.A*line.pos(1) + line2.B*line.pos(2) + line2.C) <= eps;
