# Supplementary material for: Shape-to-graph mapping method for efficient characterization and classification of complex geometries in biological images
Source: PLoS Comput Biol. 2020 Sep 3;16(9):e1007758. doi: 10.1371/journal.pcbi.1007758 (PMC7494120; doi:10.1371/journal.pcbi.1007758)
Supplement: S1 File — (ZIP) [file pcbi.1007758.s007.zip › SCRIPTs_and_GUIs/Common_Code/Geometry/Geometry_SiteClass/isParallel_SiteClass.m]

function parBool = isParallel_SiteClass(line1,line2)
A1 = line1.A;
A2 = line2.A;
B1 = line1.B;
B2 = line2.B;
parNum = abs(B1*A2 - A1*B2);
tol = eps(max([A1,B1,A2,B2]));
if(parNum <= tol * 10000)
	vpaNum = vpa(B1)*vpa(A2) - vpa(A1)*vpa(B2);
	parNum = double(vpaNum);
end
parBool = parNum < tol;
