# Supplementary material for: Shape-to-graph mapping method for efficient characterization and classification of complex geometries in biological images
Source: PLoS Comput Biol. 2020 Sep 3;16(9):e1007758. doi: 10.1371/journal.pcbi.1007758 (PMC7494120; doi:10.1371/journal.pcbi.1007758)
Supplement: S1 File — (ZIP) [file pcbi.1007758.s007.zip › SCRIPTs_and_GUIs/Common_Code/Geometry/Geometry_SiteClass/betweenAngleBisector_SiteClass.m]

function [biA,biB,biC] = betweenAngleBisector_SiteClass(line1, line2)
%%Gives the angle bisector for the pair of lines: Line 1 -> intersect -> line2 EP
%Lines cannot under any circumstances cross
%%LEFT POINT OF LEFT LINE -> INTERSECTION POINT
%%% DO LEFT RIGHT TEST HERE
[intX,intY] = Intersect2d(line1.A,line1.B,line1.C,line2.A,line2.B,line2.C); %Find the Intersection Point
%%MIGHT BE SIMPLER THAN THIS
%%TAKE THE L->R DIRECTION VECTOR
%%IF BOTH LINES ARE OF THE SAME TYPE, TAKE THE DIFFERENCE
%%ELSE, TAKE THE SUM
if(line1.UPPER == line2.UPPER)
%     biB = (line1.dirX - line2.dirX);
%     biA = -(line1.dirY - line2.dirY);
    %biB is dirY, biA is dirX
    biB = -(line1.dirY + line2.dirY);
    biA = -(line1.dirX + line2.dirX);
else
    biB = line1.dirX + line2.dirX;
    biA = -(line1.dirY + line2.dirY);
end
biC = -(biA*intX + biB*intY);


% [EP1 EP2] = safeEndpointSelectorForBisectorCalculations(line1, line2, [intX,intY]);

%Distance from Intersect to Line 1 (X/Y)
% dI2L1x = intX - EP1(1);
% dI2L1y = intY - EP1(2);
% 
% 
% dI2L2x = intX - EP2(1);
% dI2L2y = intY - EP2(2);
% 
% 
% 
% %Normalized vector of intersection point -> line
% normVec1 = [dI2L1x,dI2L1y]./sqrt(dI2L1x^2 + dI2L1y^2);
% normVec2 = [dI2L2x,dI2L2y]./sqrt(dI2L2x^2 + dI2L2y^2);
% 
% %Angle bisector
% bisVec = normVec1 + normVec2;
% 
% %%The values (A is the dif in Y (rise), B is the dif in X (run))
% biA = -bisVec(2);
% biB = bisVec(1);
% biC = -(biA*intX + biB*intY);
%Dist intersect to Line (x/y) forms a vector with the same, consistant direction for each line.
%We only need to consider the angle bisector which goes between these lines. This ensures we will get it
