# Supplementary material for: Shape-to-graph mapping method for efficient characterization and classification of complex geometries in biological images
Source: PLoS Comput Biol. 2020 Sep 3;16(9):e1007758. doi: 10.1371/journal.pcbi.1007758 (PMC7494120; doi:10.1371/journal.pcbi.1007758)
Supplement: S1 File — (ZIP) [file pcbi.1007758.s007.zip › SCRIPTs_and_GUIs/Voronoi_Construction/MEX/Records/halfEdgeRecords.hpp]

#ifdef _MSC_VER
#pragma once
#endif  //_MSC_VER
// F/unctions have a setPTRIDs function which will create a vector<size_t>
// storing the ultimate index of any voronoi vertex, halfEdge, or voronoiFace
// If needed, the original siteEvent IDs will match with the faceIDs.
#ifndef HALFEDGERECORDS_H
#define HALFEDGERECORDS_H

#include <iostream>
#include <memory>
#include <string>
#include "../DataTypes/siteEvent.hpp"
#include "../Math/interceptCalculators.hpp"

#include "../Containers/vectorPageAllocator.h"

#ifdef _BUFFERED_VEC_OPT
#include "../Containers//buffered_vec.hpp"
#endif
// Make a new container with a fixed sized array and a vector.  If the container
// goes over the limit, copy all elements to the vector.

//#define _EPSILON std::numeric_limits<double>::epsilon()
struct vorVert;
struct halfEdge;
struct vorFace;

struct vorFace {
 private:
  // Pointers are invalidated the second you try to move away from this
  // datastruct.  These vectors may not be needed if, instead, the ID of these
  // vertices is adjusted such that they equal their final location in some
  // vector.  An output object can then construct itself on these objects, and
  // store the IDs of neighboring edges.

  std::vector<size_t> edgeIDs;
  std::vector<size_t> neighborIDs;
  std::vector<size_t> vertIDs;

 public:
  siteEvent *siteObject;
  // Change allocator to store up to 6 with the object itself
#ifdef _BUFFERED_VEC_OPT
  vorContainer::buffered_vec<vorFace *, 16> neighbors;
  vorContainer::buffered_vec<halfEdge *, 16> edges;
  vorContainer::buffered_vec<vorVert *, 16> vertices;

#else
  std::vector<vorFace *> neighbors;
  std::vector<halfEdge *> edges;
  std::vector<vorVert *> vertices;
#endif
  long color;
  long id;
  long faceIndex;

  vorFace(siteEvent *siteObj, long colorID)
      : siteObject(siteObj), color(colorID), id(siteObj->objectIndex) {
    siteObj->voronoiFace = this;
#ifndef _BUFFERED_VEC_OPT
    neighbors.reserve(16);
    edges.reserve(16);
    vertices.reserve(16);
#endif
  }

  long getColor() { return color; }
  void setPTRIDs();

  std::string toString();
};

struct vorVert {
 private:
  size_t internalID;

  std::vector<size_t> edgeIDs;
  std::vector<size_t> faceIDs;

 public:
  arrXY pos;
  // change halfedges, vorFaces to store up to 4 (or 3) pointers with the object
  std::array<siteEvent *, 3> sites;
#ifdef _BUFFERED_VEC_OPT
  vorContainer::buffered_vec<halfEdge *, 4> edges;
  vorContainer::buffered_vec<vorFace *, 4> faces;
#else
  std::vector<halfEdge *> edges;
  std::vector<vorFace *> faces;
#endif
  std::array<long, 3> colorPattern{{-1, -1, -1}};
  size_t id;
  long vertexCoorID = -1;
  bool infVert = false;
  bool _IMPLICIT;
  double rad;
  long eventLog;
  bool ACTIVE = true;
  vorVert(arrXY coordinates, size_t IDnum, double rad, siteEvent *obj1,
          siteEvent *obj2, siteEvent *obj3, long eventLog, bool implicit)
      : pos(coordinates),
        sites{obj1, obj2, obj3},
        colorPattern{obj1->voronoiFace->color, obj2->voronoiFace->color,
                     obj3->voronoiFace->color},
        id(IDnum),
        _IMPLICIT(implicit),
        rad(rad),
        eventLog(eventLog) {
#ifndef _BUFFERED_VEC_OPT
    edges.reserve(4);  // should be max
    faces.reserve(4);
#endif
    /*this->pos = coordinates;
    this->id = IDnum;
    this->rad = rad;
    this->colorPattern = { obj1.color, obj2.color, obj3.color };
    */
  }

  void setPTRIDs();

  std::string toString();

  void addEdge(halfEdge *edge);

  void setID(std::size_t nuID) { internalID = nuID; }

  void disable(void) {
    ACTIVE = false;
    // data = nullptr;
  }
  bool getState() { return ACTIVE; }
  std::size_t getID(void) { return internalID; }
  // Sets the data to default values
  // pos(coordinates), colorPattern({ obj1->color, obj2->color, obj3->color }),
  // id(IDnum), _IMPLICIT(implicit), rad(rad), eventLog(eventLog)
  // std::vector<long> colorPattern = { -1,-1,-1 };

  void setNew(arrXY coordinates, size_t IDnum, double rad, siteEvent *obj1,
              siteEvent *obj2, siteEvent *obj3, long eventLog, bool implicit) {
    edges.clear();
    // edges.shrink_to_fit();
    faces.clear();
    colorPattern = {obj1->voronoiFace->color, obj2->voronoiFace->color,
                    obj3->voronoiFace->color};
    pos = coordinates;
    id = IDnum;
    _IMPLICIT = implicit;
    this->rad = rad;
    this->eventLog = eventLog;
    ACTIVE = true;
  }
};

struct halfEdge {
 private:
  size_t internalID;
  size_t twinID;
  size_t originID;
  size_t adjacentFaceID;

 public:
  halfEdge *twin;
  vorVert *origin;
  vorFace *adjacentFace;
  int edgeType;
  size_t id;
  long color;
  double dist = -1.0;
  arrXY controlPoint{{0, 0}};
  bool mustBePinned = false;
  bool VERTEX_SET = false;
  bool COMPLETE_EDGE = false;
  bool INVALID = false;
  bool INFINITE = false;
  arrXY dir{{0.0, 0.0}};
  double distance = 0.0;
  halfEdge(vorFace *adjFace, int edgeType, size_t edgeID)
      : twin(nullptr),
        origin(nullptr),
        adjacentFace(adjFace),
        edgeType(edgeType),
        id(edgeID),
        color(adjFace->color) {}
  // void addOrigin() Unknown function in code????
  void setPTRIDs() {
    twinID = twin->getID();
    originID = origin->getID();
    adjacentFaceID = adjacentFace->id;
  }

  std::string toString();

  void finalizeEdge();

  arrXY computeIntersect(double rad);

  void addTwin(halfEdge *edgeTwin);

  void setOrigin(vorVert *vertex);

  // At Origin Only
  arrXY getDirection();

  double getDistance();

  arrXY getControlPoint();
  /* Unsure if used
  void addedTwin(halfEdge* edgeTwin) {
  twin = edgeTwin;
  adjacentFace->neighbor
  }
  */

  void setID(std::size_t nuID) { internalID = nuID; }

  void disable(void) {
    INVALID = true;
    // assert(!origin);
    // for (auto it = origin->edges.begin(); it != origin->edges.end(); ++it) {
    //	if (this == *it) {
    //		origin->edges.erase(it);
    //		break;
    //	}
    //}
  }
  bool getState() { return !INVALID && COMPLETE_EDGE; }

  std::size_t getID(void) { return internalID; }
  // Sets the data to default values
  void setNew(vorFace *adjFace, int edgeType, size_t edgeID) {
    controlPoint = {0, 0};
    mustBePinned = false;
    VERTEX_SET = false;
    COMPLETE_EDGE = false;
    INVALID = false;
    dir = {0.0, 0.0};
    distance = -1.0;
    dist = -1.0;  // Why is this here?
    twin = nullptr;
    origin = nullptr;
    adjacentFace = adjFace;
    this->edgeType = edgeType;
    id = edgeID;
    color = adjFace->color;
  }
};

struct halfEdgeRecords {
 public:
  // Stores pointers as underlying objects will point to each other.
  // Do not want to have to deal with invalidation of pointers.
  // Do not do a lot of accessing besides dumping out at the end.
  // When half edge records goes out of scope, all objects are deleted
  std::size_t vertexCountTracker = 0;
  std::size_t halfEdgeTracker = 0;
  vorContainer::vectorPageAllocator<vorVert> Vertices;
  vorContainer::vectorPageAllocator<halfEdge> HalfEdges;
  // std::vector<std::unique_ptr<vorVert>> Vertices;
  // std::vector<std::unique_ptr<halfEdge>> HalfEdges;
  std::vector<vorFace> Faces;

  halfEdgeRecords(long numInputVert, long numInputEdge)
      : Vertices(numInputVert + numInputEdge * 4),
        HalfEdges(8 * numInputEdge + 2 * numInputVert) {
    // this->Vertices.reserve(numInputVert + numInputEdge);
    // this->HalfEdges.reserve((numInputEdge + numInputVert) * 4);
    this->Faces.reserve(
        numInputVert +
        numInputEdge *
            2);  // This will reserve enough and will not need modification
  }

  halfEdge *createHalfEdge(siteEvent *adjFace, int edgeType) {
    return HalfEdges.add(adjFace->voronoiFace, edgeType, halfEdgeTracker++);
    // HalfEdges.back().get(); //Returns a bare pointer to be stored by the twin
    // edge.
    // Specific implementations may be moved here.
  }

  std::pair<halfEdge *, halfEdge *> createHalfEdgePair(siteEvent *obj1,
                                                       siteEvent *obj2,
                                                       int edgeType) {
    auto leftEdge = createHalfEdge(obj1, edgeType);
    auto rightEdge = createHalfEdge(obj2, edgeType);
    leftEdge->addTwin(rightEdge);
    return std::make_pair(leftEdge, rightEdge);
  }

  vorVert *createVertex(arrXY coordinates, double rad, siteEvent *obj1,
                        siteEvent *obj2, siteEvent *obj3, long eventLog,
                        bool implicitOnly = false) {
    return Vertices.add(coordinates, vertexCountTracker++, rad, obj1, obj2,
                        obj3, eventLog, implicitOnly);
  }

  vorFace *createFace(siteEvent *siteObject, long color) {
    Faces.emplace_back(siteObject, color);
    return &Faces.back();
  }

  void setFinalIDs() {
    // Vertices.setIDsToFinalLocation(); Vertices cannot be removed
    HalfEdges.setIDsToFinalLocation();
  }

// void convertPointersToIDs() {
//}
#ifdef _DEBUG
  void DEBUG_dispContents(void) {
    int runCount = 0;
    for (auto &vec : Vertices.collector) {
      for (auto &vert : *vec.get()) {
        std::cout << "VERTEX " << runCount++ << ": " << vert.toString()
                  << std::endl;
      }
    }
    runCount = 0;
    for (auto &vec : HalfEdges.collector) {
      for (auto &he : *vec.get()) {
        std::cout << "HALFEDGE " << runCount++ << ": " << he.toString()
                  << std::endl;
      }
    }
    runCount = 0;
    for (auto &face : Faces) {
      std::cout << "FACE " << runCount++ << ": " << face.toString()
                << std::endl;
    }
  }
#endif
};

#endif
